# Supplementary material for: Leaf microbiome dysbiosis triggered by T2SS-dependent enzyme secretion from opportunistic Xanthomonas pathogens
Source: Nat Microbiol. 2024 Jan 3;9(1):136–49. doi: 10.1038/s41564-023-01555-z (PMC10769872; doi:10.1038/s41564-023-01555-z)
Supplement: Supplementary file 3 — Supplementary Table 1. Proteomics of Leaf131 culture supernatant. a, Identification of proteins in fractions of Xanthomonas Leaf131 supernatant from wild type (fractions 1 and 2) or xpsxcs mutant (fractions 4 and 5). b, Identification of proteins in fractions of Xanthomonas Leaf148 supernatant from wild type (fractions 3 and 4). Fractions are protein bands excised from SDS–PAGE (Extended Data Fig. 4a). Selection for gene knockout highlighted in orange. c, Table presents selected protein candidates for gene knockout in Xanthomonas Leaf131. Supplementary Table 2. Transposon mutagenesis screen in Xanthomonas Leaf131. a, Overview of transposon screen and identified candidate genes. b, Selection of validated candidate genes. Supplementary Table 3. SynCom strains and microbiota composition data. a, At-LSPHERE strains used in SynCom-137 and Xanthomonas Leaf131 and Leaf148. b,c, ASV count table for drop-out experiment (b) and corresponding metadata (c). d,e, ASV count table for drop-in experiment (d) and corresponding metadata (e). Supplementary Table 4. Knockout strains and oligonucleotides used in this study. Supplementary Table 5. Statistical analysis of data shown in Supplementary Fig. 1. Results of two-way ANOVA of data shown in Supplementary Fig. 1. [file 41564_2023_1555_MOESM3_ESM.xlsx]

## Sheet: Table1_A) Leaf131_LC-MSMS
Protein identification of Xanthomonas sp. Leaf131 (selection for gene knockout highlighted in orange)
			Total Unique Peptide Count
Identified Proteins (423)	Accession Number	Molecular Weight	L131_wt_1	L131_wt_2	L131_xpsxcs_5	L131_xpsxcs_6	L131_xpsxcs_7
Endoglucanase [Xanthomonas sp. Leaf131 | 1736270.3]	fig|1736270.3.peg.453|ASF73_13775	52 kDa	64	98	5	9	4
Protease [Xanthomonas sp. Leaf131 | 1736270.3]	fig|1736270.3.peg.1470|ASF73_18370	64 kDa	45	12	2	2	2
TonB-dependent receptor [Xanthomonas sp. Leaf131 | 1736270.3]	fig|1736270.3.peg.2047|ASF73_01700	102 kDa	43	32	9	7	2
RhsD protein [Xanthomonas sp. Leaf131 | 1736270.3]	fig|1736270.3.peg.2258	161 kDa	35	29	0	0	0
Predicted beta-glucoside specific TonB-dependent outer membrane receptor [Xanthomonas sp. Leaf131 | 1736270.3]	fig|1736270.3.peg.1320|ASF73_17705	109 kDa	33	22	9	7	1
Serine protease [Xanthomonas sp. Leaf131 | 1736270.3]	fig|1736270.3.peg.1501|ASF73_18515	57 kDa	30	27	12	0	0
Outer membrane protein [Xanthomonas sp. Leaf131 | 1736270.3]	fig|1736270.3.peg.294|ASF73_01410	39 kDa	22	7	16	51	14
Pectate lyase precursor (EC 4.2.2.2) [Xanthomonas sp. Leaf131 | 1736270.3]	fig|1736270.3.peg.2629|ASF73_04230	40 kDa	20	14	0	9	0
Flagellin FliC [Xanthomonas sp. Leaf131 | 1736270.3]	fig|1736270.3.peg.3506|ASF73_08330	41 kDa	18	16	36	42	43
Phage major capsid protein GpN [Xanthomonas sp. Leaf131 | 1736270.3]	fig|1736270.3.peg.992|ASF73_16245	37 kDa	17	30	9	14	34
Enolase (EC 4.2.1.11) [Xanthomonas sp. Leaf131 | 1736270.3]	fig|1736270.3.peg.4222|ASF73_11685	46 kDa	15	6	13	8	0
hypothetical protein [Xanthomonas sp. Leaf131 | 1736270.3]	fig|1736270.3.peg.2524|ASF73_03745	30 kDa	14	12	13	13	8
D-mannose isomerase (EC 5.3.1.7) [Xanthomonas sp. Leaf131 | 1736270.3]	fig|1736270.3.peg.784|ASF73_15260	47 kDa	14	0	1	7	0
Glutamine synthetase type I (EC 6.3.1.2) [Xanthomonas sp. Leaf131 | 1736270.3]	fig|1736270.3.peg.2916|ASF73_05505	52 kDa	13	5	7	4	4
L-fuconate dehydratase (EC 4.2.1.68) [Xanthomonas sp. Leaf131 | 1736270.3]	fig|1736270.3.peg.1169|ASF73_17025	48 kDa	12	1	0	0	0
TldE/PmbA family protein, Actinobacterial subgroup [Xanthomonas sp. Leaf131 | 1736270.3]	fig|1736270.3.peg.1755|ASF73_19730	49 kDa	11	21	12	4	0
Serine protease [Xanthomonas sp. Leaf131 | 1736270.3]	fig|1736270.3.peg.575|ASF73_14305	98 kDa	11	13	49	10	6
Histidine ammonia-lyase (EC 4.3.1.3) [Xanthomonas sp. Leaf131 | 1736270.3]	fig|1736270.3.peg.4334|ASF73_12220	53 kDa	11	7	8	1	0
Type IV fimbrial biogenesis protein PilY1 [Xanthomonas sp. Leaf131 | 1736270.3]	fig|1736270.3.peg.3901|ASF73_10200	138 kDa	10	16	11	13	1
Tol-Pal system beta propeller repeat protein TolB [Xanthomonas sp. Leaf131 | 1736270.3]	fig|1736270.3.peg.2153|ASF73_02130	47 kDa	9	22	14	22	1
Outer membrane protein [Xanthomonas sp. Leaf131 | 1736270.3]	fig|1736270.3.peg.1468	206 kDa	9	9	1	0	0
Lysyl endopeptidase (EC 3.4.21.50) [Xanthomonas sp. Leaf131 | 1736270.3]	fig|1736270.3.peg.1856|ASF73_20190	48 kDa	9	8	2	2	2
OmpA-related protein [Xanthomonas sp. Leaf131 | 1736270.3]	fig|1736270.3.peg.1079|ASF73_16650	110 kDa	9	5	0	0	0
Pectate lyase precursor (EC 4.2.2.2) [Xanthomonas sp. Leaf131 | 1736270.3]	fig|1736270.3.peg.1850|ASF73_20170	37 kDa	7	16	0	6	9
Cytosol aminopeptidase PepA (EC 3.4.11.1) [Xanthomonas sp. Leaf131 | 1736270.3]	fig|1736270.3.peg.1454|ASF73_18310	51 kDa	6	9	13	1	2
Long-chain fatty acid transport protein [Xanthomonas sp. Leaf131 | 1736270.3]	fig|1736270.3.peg.4433|ASF73_12660	48 kDa	6	6	13	5	2
hypothetical protein [Xanthomonas sp. Leaf131 | 1736270.3]	fig|1736270.3.peg.2895|ASF73_05410	22 kDa	6	6	5	6	6
hypothetical protein [Xanthomonas sp. Leaf131 | 1736270.3]	fig|1736270.3.peg.1511|ASF73_18565	22 kDa	6	4	2	5	4
Flagellar hook protein FlgE [Xanthomonas sp. Leaf131 | 1736270.3]	fig|1736270.3.peg.3497|ASF73_08290	43 kDa	6	0	1	5	7
Outer membrane vitamin B12 receptor BtuB [Xanthomonas sp. Leaf131 | 1736270.3]	fig|1736270.3.peg.2206|ASF73_02390	68 kDa	5	8	11	0	1
Outer membrane receptor for ferric coprogen and ferric-rhodotorulic acid [Xanthomonas sp. Leaf131 | 1736270.3]	fig|1736270.3.peg.2348|ASF73_03030	80 kDa	5	5	3	2	0
TldD family protein, Actinobacterial subgroup [Xanthomonas sp. Leaf131 | 1736270.3]	fig|1736270.3.peg.1756|ASF73_19735	59 kDa	5	3	11	0	0
TonB-dependent receptor [Xanthomonas sp. Leaf131 | 1736270.3]	fig|1736270.3.peg.541|ASF73_14135	102 kDa	5	2	0	0	0
polyvinylalcohol dehydrogenase [Xanthomonas sp. Leaf131 | 1736270.3]	fig|1736270.3.peg.1156|ASF73_16965	61 kDa	5	1	6	0	0
YapH protein [Xanthomonas sp. Leaf131 | 1736270.3]	fig|1736270.3.peg.3434|ASF73_07995	324 kDa	4	7	4	7	2
Oar protein [Xanthomonas sp. Leaf131 | 1736270.3]	fig|1736270.3.peg.3821|ASF73_09810	111 kDa	4	6	0	0	0
Phospholipase/lecithinase/hemolysin [Xanthomonas sp. Leaf131 | 1736270.3]	fig|1736270.3.peg.2277|ASF73_02710	63 kDa	4	5	14	2	1
TonB-dependent receptor [Xanthomonas sp. Leaf131 | 1736270.3]	fig|1736270.3.peg.2718|ASF73_04610	77 kDa	4	5	2	2	0
hypothetical protein [Xanthomonas sp. Leaf131 | 1736270.3]	fig|1736270.3.peg.2664|ASF73_04380	30 kDa	4	4	0	0	0
Urocanate hydratase (EC 4.2.1.49) [Xanthomonas sp. Leaf131 | 1736270.3]	fig|1736270.3.peg.4336|ASF73_12230	60 kDa	4	3	26	0	1
Tol-Pal system peptidoglycan-associated lipoprotein PAL [Xanthomonas sp. Leaf131 | 1736270.3]	fig|1736270.3.peg.2152|ASF73_02125	18 kDa	4	3	4	4	4
Dipeptidyl peptidase IV [Xanthomonas sp. Leaf131 | 1736270.3]	fig|1736270.3.peg.1323|ASF73_17715	82 kDa	3	10	0	1	1
iron receptor [Xanthomonas sp. Leaf131 | 1736270.3]	fig|1736270.3.peg.675|ASF73_14755	79 kDa	3	8	0	0	0
Extracellular protease precursor (EC 3.4.24.-) [Xanthomonas sp. Leaf131 | 1736270.3]	fig|1736270.3.peg.3793|ASF73_09680	38 kDa	3	5	0	0	0
Superoxide dismutase [Mn] (EC 1.15.1.1) [Xanthomonas sp. Leaf131 | 1736270.3]	fig|1736270.3.peg.3197|ASF73_06800	23 kDa	3	3	0	3	4
Ferrichrome-iron receptor [Xanthomonas sp. Leaf131 | 1736270.3]	fig|1736270.3.peg.3658|ASF73_09035	79 kDa	3	3	0	0	0
L-lysine 6-aminotransferase [Xanthomonas sp. Leaf131 | 1736270.3]	fig|1736270.3.peg.3084|ASF73_06280	54 kDa	3	2	5	3	3
Type IV pilin PilA [Xanthomonas sp. Leaf131 | 1736270.3]	fig|1736270.3.peg.2253|ASF73_02595	19 kDa	3	2	1	1	1
glycosidase [Xanthomonas sp. Leaf131 | 1736270.3]	fig|1736270.3.peg.1562|ASF73_18815	52 kDa	3	2	0	0	0
hypothetical protein [Xanthomonas sp. Leaf131 | 1736270.3]	fig|1736270.3.peg.2295|ASF73_02790	52 kDa	3	2	0	0	0
TonB-dependent receptor [Xanthomonas sp. Leaf131 | 1736270.3]	fig|1736270.3.peg.2021|ASF73_20920	104 kDa	3	2	0	1	0
Glucose-6-phosphate isomerase (EC 5.3.1.9) [Xanthomonas sp. Leaf131 | 1736270.3]	fig|1736270.3.peg.1989|ASF73_20770	54 kDa	3	1	4	1	0
3-hydroxyisobutyryl-CoA hydrolase (EC 3.1.2.4) [Xanthomonas sp. Leaf131 | 1736270.3]	fig|1736270.3.peg.533|ASF73_14100	42 kDa	3	0	1	13	0
hypothetical protein [Xanthomonas sp. Leaf131 | 1736270.3]	fig|1736270.3.peg.1182|ASF73_17080	50 kDa	3	0	0	2	0
Arginase (EC 3.5.3.1) [Xanthomonas sp. Leaf131 | 1736270.3]	fig|1736270.3.peg.1360|ASF73_17885	33 kDa	2	7	0	3	5
Xylose isomerase (EC 5.3.1.5) [Xanthomonas sp. Leaf131 | 1736270.3]	fig|1736270.3.peg.4166|ASF73_11400	47 kDa	2	3	5	1	0
Peptidase B (EC 3.4.11.23) [Xanthomonas sp. Leaf131 | 1736270.3]	fig|1736270.3.peg.1382|ASF73_17985	49 kDa	2	3	2	1	2
Predicted sucrose-specific TonB-dependent receptor [Xanthomonas sp. Leaf131 | 1736270.3]	fig|1736270.3.peg.2705|ASF73_04560	88 kDa	2	3	2	1	0
Outer membrane protein W precursor [Xanthomonas sp. Leaf131 | 1736270.3]	fig|1736270.3.peg.2332|ASF73_02950	21 kDa	2	2	0	3	2
Entericidin B [Xanthomonas sp. Leaf131 | 1736270.3]	fig|1736270.3.peg.1362|ASF73_17895	5 kDa	2	2	1	2	1
hypothetical protein [Xanthomonas sp. Leaf131 | 1736270.3]	fig|1736270.3.peg.2247	20 kDa	2	2	2	2	1
2,4-diketo-3-deoxy-L-fuconate hydrolase [Xanthomonas sp. Leaf131 | 1736270.3]	fig|1736270.3.peg.1170|ASF73_17030	31 kDa	2	2	0	2	2
Putative large exoprotein involved in heme utilization or adhesion of ShlA/HecA/FhaA family [Xanthomonas sp. Leaf131 | 1736270.3]	fig|1736270.3.peg.1949|ASF73_20590	518 kDa	2	2	6	5	3
LSU ribosomal protein L29p (L35e) [Xanthomonas sp. Leaf131 | 1736270.3]	fig|1736270.3.peg.328|ASF73_01570	7 kDa	2	2	0	0	0
Chaperone protein DnaK [Xanthomonas sp. Leaf131 | 1736270.3]	fig|1736270.3.peg.742|ASF73_15065	69 kDa	2	1	22	14	22
Dihydrolipoamide dehydrogenase of 2-oxoglutarate dehydrogenase (EC 1.8.1.4) [Xanthomonas sp. Leaf131 | 1736270.3]	fig|1736270.3.peg.754|ASF73_15125	50 kDa	2	1	7	0	1
Oar protein [Xanthomonas sp. Leaf131 | 1736270.3]	fig|1736270.3.peg.3895|ASF73_10165	117 kDa	2	0	1	0	0
alpha-L-arabinofuranosidase (EC 3.2.1.55) [Xanthomonas sp. Leaf131 | 1736270.3]	fig|1736270.3.peg.35|ASF73_00150	58 kDa	2	0	0	0	0
TonB-dependent receptor [Xanthomonas sp. Leaf131 | 1736270.3]	fig|1736270.3.peg.2292|ASF73_02775	107 kDa	2	0	0	0	0
PDZ domain family protein [Xanthomonas sp. Leaf131 | 1736270.3]	fig|1736270.3.peg.66|ASF73_00285	70 kDa	2	0	0	0	0
extracellular protease [Xanthomonas sp. Leaf131 | 1736270.3]	fig|1736270.3.peg.1686|ASF73_19400	58 kDa	1	6	0	0	0
Protein YrdA [Xanthomonas sp. Leaf131 | 1736270.3]	fig|1736270.3.peg.4156|ASF73_11355	19 kDa	1	4	0	3	4
Uncharacterized protein CC_3061 [Xanthomonas sp. Leaf131 | 1736270.3]	fig|1736270.3.peg.3615|ASF73_08840	29 kDa	1	2	1	4	2
Polyribonucleotide nucleotidyltransferase (EC 2.7.7.8) [Xanthomonas sp. Leaf131 | 1736270.3]	fig|1736270.3.peg.3885|ASF73_10115	76 kDa	1	1	31	8	1
hypothetical protein [Xanthomonas sp. Leaf131 | 1736270.3]	fig|1736270.3.peg.2818|ASF73_05055	31 kDa	1	1	3	9	13
Citrate synthase (si) (EC 2.3.3.1) [Xanthomonas sp. Leaf131 | 1736270.3]	fig|1736270.3.peg.2365|ASF73_03115	48 kDa	1	1	8	9	7
Outer membrane porin, OmpA family [Xanthomonas sp. Leaf131 | 1736270.3]	fig|1736270.3.peg.720|ASF73_14970	26 kDa	1	1	1	10	8
Metallopeptidase [Xanthomonas sp. Leaf131 | 1736270.3]	fig|1736270.3.peg.3819|ASF73_09800	79 kDa	1	1	5	2	0
LSU ribosomal protein L6p (L9e) [Xanthomonas sp. Leaf131 | 1736270.3]	fig|1736270.3.peg.321|ASF73_01535	18 kDa	1	1	0	1	2
Glycine dehydrogenase [decarboxylating] (glycine cleavage system P protein) (EC 1.4.4.2) [Xanthomonas sp. Leaf131 | 1736270.3]	fig|1736270.3.peg.117|ASF73_00530	102 kDa	1	1	4	2	0
hypothetical protein [Xanthomonas sp. Leaf131 | 1736270.3]	fig|1736270.3.peg.4099|ASF73_11095	46 kDa	1	1	0	3	0
Methylthioadenosine deaminase (EC 3.5.4.31) [Xanthomonas sp. Leaf131 | 1736270.3]	fig|1736270.3.peg.3205|ASF73_06840	48 kDa	1	1	3	0	0
Glycerophosphoryl diester phosphodiesterase (EC 3.1.4.46) periplasmic (secreted in GramPositives) [Xanthomonas sp. Leaf131 | 1736270.3]	fig|1736270.3.peg.4463|ASF73_12790	39 kDa	1	1	0	2	1
GTN reductase [Xanthomonas sp. Leaf131 | 1736270.3]	fig|1736270.3.peg.597|ASF73_14395	40 kDa	1	0	0	15	0
avirulence protein [Xanthomonas sp. Leaf131 | 1736270.3]	fig|1736270.3.peg.4468|ASF73_12815	68 kDa	1	0	3	0	0
DNA ligase (NAD(+)) (EC 6.5.1.2) [Xanthomonas sp. Leaf131 | 1736270.3]	#DECOY#fig|1736270.3.peg.4342|ASF73_12260-DECOY	?	1	0	0	0	2
Succinyl-diaminopimelate desuccinylase [Xanthomonas sp. Leaf131 | 1736270.3]	fig|1736270.3.peg.3610|ASF73_08815	53 kDa	0	7	1	0	0
NAD-dependent glyceraldehyde-3-phosphate dehydrogenase (EC 1.2.1.12) [Xanthomonas sp. Leaf131 | 1736270.3]	fig|1736270.3.peg.2329|ASF73_02935	36 kDa	0	5	3	10	20
alanyl dipeptidyl peptidase [Xanthomonas sp. Leaf131 | 1736270.3]	fig|1736270.3.peg.129|ASF73_00585	77 kDa	0	5	5	4	4
TldE protein, part of TldE/TldD proteolytic complex [Xanthomonas sp. Leaf131 | 1736270.3]	fig|1736270.3.peg.3791|ASF73_09670	48 kDa	0	5	0	0	0
Sulfate and thiosulfate binding protein CysP [Xanthomonas sp. Leaf131 | 1736270.3]	fig|1736270.3.peg.290|ASF73_01385	38 kDa	0	4	0	5	18
Branched-chain amino acid aminotransferase (EC 2.6.1.42) [Xanthomonas sp. Leaf131 | 1736270.3]	fig|1736270.3.peg.1685|ASF73_19395	39 kDa	0	4	1	4	8
Coproporphyrinogen III oxidase, aerobic (EC 1.3.3.3) [Xanthomonas sp. Leaf131 | 1736270.3]	fig|1736270.3.peg.1256|ASF73_17415	34 kDa	0	4	1	1	1
Periplasmic aromatic aldehyde oxidoreductase, FAD binding subunit YagS @ 4-hydroxybenzoyl-CoA reductase, beta subunit (EC 1.3.99.20) [Xanthomonas sp. Leaf131 | 1736270.3]	fig|1736270.3.peg.3662|ASF73_09055	34 kDa	0	4	0	0	2
Gluconolactonase (EC 3.1.1.17) [Xanthomonas sp. Leaf131 | 1736270.3]	fig|1736270.3.peg.1102|ASF73_16755	37 kDa	0	3	0	1	11
Outer membrane low permeability porin, OprB family [Xanthomonas sp. Leaf131 | 1736270.3]	fig|1736270.3.peg.3097|ASF73_06330	46 kDa	0	3	0	7	0
Peptidyl-prolyl cis-trans isomerase [Xanthomonas sp. Leaf131 | 1736270.3]	fig|1736270.3.peg.3770|ASF73_09570	33 kDa	0	3	0	2	0
Amidohydrolase family protein [Xanthomonas sp. Leaf131 | 1736270.3]	fig|1736270.3.peg.893|ASF73_15785	46 kDa	0	3	1	0	0
Hypothetical protein USSDB1A [Xanthomonas sp. Leaf131 | 1736270.3]	fig|1736270.3.peg.3269|ASF73_07145	62 kDa	0	3	0	0	0
Arabinogalactan endo-1,4-beta-galactanase (EC 3.2.1.89) [Xanthomonas sp. Leaf131 | 1736270.3]	fig|1736270.3.peg.3924|ASF73_10310	37 kDa	0	2	0	0	0
Endo-polygalacturonase precursor (EC 3.2.1.15) [Xanthomonas sp. Leaf131 | 1736270.3]	fig|1736270.3.peg.400|ASF73_13540	48 kDa	0	2	0	0	0
Alpha-1,2-mannosidase [Xanthomonas sp. Leaf131 | 1736270.3]	fig|1736270.3.peg.168|ASF73_00750	86 kDa	0	2	0	0	0
Aminopeptidase [Xanthomonas sp. Leaf131 | 1736270.3]	fig|1736270.3.peg.450|ASF73_13760	58 kDa	0	1	44	4	0
FIG015547: peptidase, M16 family / FIG015287: Zinc protease [Xanthomonas sp. Leaf131 | 1736270.3]	fig|1736270.3.peg.458|ASF73_13795	103 kDa	0	1	17	8	2
Peptidase [Xanthomonas sp. Leaf131 | 1736270.3]	fig|1736270.3.peg.1367|ASF73_17915	59 kDa	0	1	20	0	1
Flagellar hook-associated protein FlgK [Xanthomonas sp. Leaf131 | 1736270.3]	fig|1736270.3.peg.3504|ASF73_08320	64 kDa	0	1	9	10	3
Nucleotide sugar epimerase [Xanthomonas sp. Leaf131 | 1736270.3]	fig|1736270.3.peg.1434|ASF73_18225	36 kDa	0	1	0	1	6
LSU ribosomal protein L4p (L1e) [Xanthomonas sp. Leaf131 | 1736270.3]	fig|1736270.3.peg.335|ASF73_01605	22 kDa	0	1	1	2	2
Outer membrane channel TolC (OpmH) [Xanthomonas sp. Leaf131 | 1736270.3]	fig|1736270.3.peg.1999|ASF73_20815	50 kDa	0	1	4	0	0
1,4-lactonase (EC 3.1.1.25) [Xanthomonas sp. Leaf131 | 1736270.3]	fig|1736270.3.peg.4180|ASF73_11465	34 kDa	0	1	0	0	4
S-methyl-5'-thioinosine phosphorylase (EC 2.4.2.44) [Xanthomonas sp. Leaf131 | 1736270.3]	fig|1736270.3.peg.561|ASF73_14235	26 kDa	0	1	0	2	1
NADH:flavin oxidoreductases, Old Yellow Enzyme family [Xanthomonas sp. Leaf131 | 1736270.3]	fig|1736270.3.peg.3108|ASF73_06385	38 kDa	0	1	0	3	0
Aconitate hydratase 2 (EC 4.2.1.3) [Xanthomonas sp. Leaf131 | 1736270.3]	fig|1736270.3.peg.3591|ASF73_08730	93 kDa	0	1	1	2	1
Predicted 4-hydroxyproline dipeptidase [Xanthomonas sp. Leaf131 | 1736270.3]	fig|1736270.3.peg.3052|ASF73_06135	43 kDa	0	1	0	2	0
Heat shock protein 60 kDa family chaperone GroEL [Xanthomonas sp. Leaf131 | 1736270.3]	fig|1736270.3.peg.3969|ASF73_10505	57 kDa	0	0	145	31	37
Malate dehydrogenase (EC 1.1.1.37) [Xanthomonas sp. Leaf131 | 1736270.3]	fig|1736270.3.peg.302|ASF73_01440	35 kDa	0	0	13	15	40
TPR domain protein, putative component of TonB system [Xanthomonas sp. Leaf131 | 1736270.3]	fig|1736270.3.peg.4445|ASF73_12715	43 kDa	0	0	7	42	11
Translation elongation factor G [Xanthomonas sp. Leaf131 | 1736270.3]	fig|1736270.3.peg.2432|ASF73_21030	78 kDa	0	0	11	29	15
Arginyl-tRNA synthetase (EC 6.1.1.19) [Xanthomonas sp. Leaf131 | 1736270.3]	fig|1736270.3.peg.1426|ASF73_18185	62 kDa	0	0	32	3	0
FKBP-type peptidyl-prolyl cis-trans isomerase FkpA precursor (EC 5.2.1.8) [Xanthomonas sp. Leaf131 | 1736270.3]	fig|1736270.3.peg.774|ASF73_15215	34 kDa	0	0	5	12	21
Branched-chain acyl-CoA dehydrogenase (EC 1.3.99.12) [Xanthomonas sp. Leaf131 | 1736270.3]	fig|1736270.3.peg.531|ASF73_14090	42 kDa	0	0	1	27	9
Phosphate/pyrophosphate-specific outer membrane porin OprP/OprO [Xanthomonas sp. Leaf131 | 1736270.3]	fig|1736270.3.peg.2720|ASF73_04620	43 kDa	0	0	5	26	0
DNA-directed RNA polymerase beta' subunit (EC 2.7.7.6) [Xanthomonas sp. Leaf131 | 1736270.3]	fig|1736270.3.peg.2429|ASF73_21015	155 kDa	0	0	29	11	5
Chaperone protein HtpG [Xanthomonas sp. Leaf131 | 1736270.3]	fig|1736270.3.peg.3070|ASF73_06210	71 kDa	0	0	21	6	7
LppC putative lipoprotein [Xanthomonas sp. Leaf131 | 1736270.3]	fig|1736270.3.peg.1528|ASF73_18650	60 kDa	0	0	28	0	0
DNA-directed RNA polymerase beta subunit (EC 2.7.7.6) [Xanthomonas sp. Leaf131 | 1736270.3]	fig|1736270.3.peg.2428|ASF73_21010	154 kDa	0	0	20	7	6
Phosphoglycerate kinase (EC 2.7.2.3) [Xanthomonas sp. Leaf131 | 1736270.3]	fig|1736270.3.peg.2325|ASF73_02915	41 kDa	0	0	5	17	2
Glucose-fructose oxidoreductase (EC 1.1.99.28) [Xanthomonas sp. Leaf131 | 1736270.3]	fig|1736270.3.peg.1646|ASF73_19210	41 kDa	0	0	9	20	2
Pyruvate dehydrogenase E1 component (EC 1.2.4.1) [Xanthomonas sp. Leaf131 | 1736270.3]	fig|1736270.3.peg.3922|ASF73_10305	100 kDa	0	0	13	10	13
Transaldolase (EC 2.2.1.2) [Xanthomonas sp. Leaf131 | 1736270.3]	fig|1736270.3.peg.1661|ASF73_19280	35 kDa	0	0	3	16	13
3-ketoacyl-CoA thiolase (EC 2.3.1.16) @ Acetyl-CoA acetyltransferase (EC 2.3.1.9) [Xanthomonas sp. Leaf131 | 1736270.3]	fig|1736270.3.peg.574|ASF73_14300	40 kDa	0	0	5	18	3
Pyruvate kinase (EC 2.7.1.40) [Xanthomonas sp. Leaf131 | 1736270.3]	fig|1736270.3.peg.2323|ASF73_02905	52 kDa	0	0	15	15	4
Outer membrane protein [Xanthomonas sp. Leaf131 | 1736270.3]	fig|1736270.3.peg.2583|ASF73_04015	32 kDa	0	0	7	11	15
Aspartate carbamoyltransferase (EC 2.1.3.2) [Xanthomonas sp. Leaf131 | 1736270.3]	fig|1736270.3.peg.3645|ASF73_08980	34 kDa	0	0	0	5	26
Translation elongation factor Ts [Xanthomonas sp. Leaf131 | 1736270.3]	fig|1736270.3.peg.656|ASF73_14670	31 kDa	0	0	1	3	23
Isovaleryl-CoA dehydrogenase (EC 1.3.8.4) [Xanthomonas sp. Leaf131 | 1736270.3]	fig|1736270.3.peg.2845|ASF73_05180	41 kDa	0	0	3	22	0
Translation elongation factor Tu [Xanthomonas sp. Leaf131 | 1736270.3]	fig|1736270.3.peg.338|ASF73_01620	43 kDa	0	0	7	10	13
Phospholipid ABC transporter shuttle protein MlaC [Xanthomonas sp. Leaf131 | 1736270.3]	fig|1736270.3.peg.4502|ASF73_12975	23 kDa	0	0	5	11	12
Dipeptidyl carboxypeptidase Dcp (EC 3.4.15.5) [Xanthomonas sp. Leaf131 | 1736270.3]	fig|1736270.3.peg.697|ASF73_14855	81 kDa	0	0	16	8	4
Isocitrate dehydrogenase [NAD] (EC 1.1.1.41) [Xanthomonas sp. Leaf131 | 1736270.3]	fig|1736270.3.peg.262|ASF73_01250	36 kDa	0	0	3	4	21
ATP synthase alpha chain (EC 3.6.3.14) [Xanthomonas sp. Leaf131 | 1736270.3]	fig|1736270.3.peg.2530|ASF73_03775	55 kDa	0	0	15	8	5
Acetyl-CoA synthetase (EC 6.2.1.1) [Xanthomonas sp. Leaf131 | 1736270.3]	fig|1736270.3.peg.1181|ASF73_17075	71 kDa	0	0	14	9	2
Flagellar hook-associated protein FlgL [Xanthomonas sp. Leaf131 | 1736270.3]	fig|1736270.3.peg.3505|ASF73_08325	42 kDa	0	0	2	4	20
SSU ribosomal protein S1p [Xanthomonas sp. Leaf131 | 1736270.3]	fig|1736270.3.peg.3283|ASF73_07210	62 kDa	0	0	4	15	4
Fructose-bisphosphate aldolase class I (EC 4.1.2.13) [Xanthomonas sp. Leaf131 | 1736270.3]	fig|1736270.3.peg.2321|ASF73_02900	36 kDa	0	0	0	4	17
2-methylcitrate synthase (EC 2.3.3.5) [Xanthomonas sp. Leaf131 | 1736270.3]	fig|1736270.3.peg.208|ASF73_00935	42 kDa	0	0	0	19	0
FIG00613342: Bacterial patatin-like phospholipase domain containing protein [Xanthomonas sp. Leaf131 | 1736270.3]	fig|1736270.3.peg.2946|ASF73_05635	36 kDa	0	0	1	5	16
hypothetical protein [Xanthomonas sp. Leaf131 | 1736270.3]	fig|1736270.3.peg.1326|ASF73_17725	67 kDa	0	0	13	8	0
Outer membrane beta-barrel assembly protein BamB [Xanthomonas sp. Leaf131 | 1736270.3]	fig|1736270.3.peg.3459|ASF73_08110	43 kDa	0	0	2	17	0
DNA-directed RNA polymerase alpha subunit (EC 2.7.7.6) [Xanthomonas sp. Leaf131 | 1736270.3]	fig|1736270.3.peg.312|ASF73_01490	36 kDa	0	0	3	7	12
Phosphoribosylaminoimidazole-succinocarboxamide synthase (EC 6.3.2.6) [Xanthomonas sp. Leaf131 | 1736270.3]	fig|1736270.3.peg.4040|ASF73_10835	34 kDa	0	0	1	2	16
Uroporphyrinogen III decarboxylase (EC 4.1.1.37) [Xanthomonas sp. Leaf131 | 1736270.3]	fig|1736270.3.peg.1882|ASF73_20300	38 kDa	0	0	0	2	18
ATP synthase beta chain (EC 3.6.3.14) [Xanthomonas sp. Leaf131 | 1736270.3]	fig|1736270.3.peg.2532|ASF73_03785	51 kDa	0	0	8	11	5
Aromatic-amino-acid aminotransferase (EC 2.6.1.57) [Xanthomonas sp. Leaf131 | 1736270.3]	fig|1736270.3.peg.1765|ASF73_19780	43 kDa	0	0	2	12	8
Isocitrate dehydrogenase [NADP] (EC 1.1.1.42); Monomeric isocitrate dehydrogenase [NADP] (EC 1.1.1.42) [Xanthomonas sp. Leaf131 | 1736270.3]	fig|1736270.3.peg.898|ASF73_15805	80 kDa	0	0	11	6	8
L-threonine 3-dehydrogenase (EC 1.1.1.103) [Xanthomonas sp. Leaf131 | 1736270.3]	fig|1736270.3.peg.284|ASF73_01360	38 kDa	0	0	1	3	13
Acyl-CoA dehydrogenase, short-chain specific (EC 1.3.8.1) [Xanthomonas sp. Leaf131 | 1736270.3]	fig|1736270.3.peg.788|ASF73_15280	45 kDa	0	0	0	18	0
Dihydrolipoamide dehydrogenase of pyruvate dehydrogenase complex (EC 1.8.1.4) [Xanthomonas sp. Leaf131 | 1736270.3]	fig|1736270.3.peg.2522|ASF73_03735	63 kDa	0	0	10	5	2
Serine hydroxymethyltransferase (EC 2.1.2.1) [Xanthomonas sp. Leaf131 | 1736270.3]	fig|1736270.3.peg.1507|ASF73_18545	45 kDa	0	0	6	11	1
Phage tail sheath monomer GpFI [Xanthomonas sp. Leaf131 | 1736270.3]	fig|1736270.3.peg.975|ASF73_16160	41 kDa	0	0	5	13	2
4-hydroxyphenylpyruvate dioxygenase (EC 1.13.11.27) [Xanthomonas sp. Leaf131 | 1736270.3]	fig|1736270.3.peg.4058|ASF73_10910	41 kDa	0	0	0	18	2
hypothetical protein [Xanthomonas sp. Leaf131 | 1736270.3]	fig|1736270.3.peg.1821|ASF73_20035	39 kDa	0	0	0	7	12
SSU ribosomal protein S7p (S5e) [Xanthomonas sp. Leaf131 | 1736270.3]	fig|1736270.3.peg.2431|ASF73_21025	17 kDa	0	0	3	6	7
Gamma-glutamyltranspeptidase (EC 2.3.2.2) @ Glutathione hydrolase (EC 3.4.19.13) [Xanthomonas sp. Leaf131 | 1736270.3]	fig|1736270.3.peg.3077|ASF73_06245	63 kDa	0	0	0	14	0
23S rRNA (cytosine(1962)-C(5))-methyltransferase (EC 2.1.1.191) [Xanthomonas sp. Leaf131 | 1736270.3]	fig|1736270.3.peg.4466|ASF73_12805	43 kDa	0	0	0	13	0
Oxidoreductase [Xanthomonas sp. Leaf131 | 1736270.3]	fig|1736270.3.peg.3857|ASF73_09965	35 kDa	0	0	0	2	11
Septum-associated rare lipoprotein A [Xanthomonas sp. Leaf131 | 1736270.3]	fig|1736270.3.peg.398|ASF73_13530	47 kDa	0	0	4	7	5
Hydroxymuconic semialdehyde hydrolase [Xanthomonas sp. Leaf131 | 1736270.3]	fig|1736270.3.peg.2034|ASF73_01635	37 kDa	0	0	3	2	11
Periplasmic chaperone and peptidyl-prolyl cis-trans isomerase of outer membrane proteins SurA (EC 5.2.1.8) [Xanthomonas sp. Leaf131 | 1736270.3]	fig|1736270.3.peg.1624|ASF73_19105	50 kDa	0	0	10	2	4
Chaperone protein ClpB (ATP-dependent unfoldase) [Xanthomonas sp. Leaf131 | 1736270.3]	fig|1736270.3.peg.2209|ASF73_02400	96 kDa	0	0	0	7	9
ring canal kelch-like protein [Xanthomonas sp. Leaf131 | 1736270.3]	fig|1736270.3.peg.1104|ASF73_16765	36 kDa	0	0	0	2	12
3-ketoacyl-CoA thiolase [fadN-fadA-fadE operon] (EC 2.3.1.16) [Xanthomonas sp. Leaf131 | 1736270.3]	fig|1736270.3.peg.3467|ASF73_08150	42 kDa	0	0	0	13	0
Methylcrotonyl-CoA carboxylase carboxyl transferase subunit (EC 6.4.1.4) [Xanthomonas sp. Leaf131 | 1736270.3]	fig|1736270.3.peg.2846|ASF73_05185	57 kDa	0	0	13	0	0
Fumarate hydratase class I, aerobic (EC 4.2.1.2) [Xanthomonas sp. Leaf131 | 1736270.3]	fig|1736270.3.peg.701|ASF73_14875	55 kDa	0	0	1	9	3
hypothetical protein [Xanthomonas sp. Leaf131 | 1736270.3]	fig|1736270.3.peg.1130|ASF73_16865	31 kDa	0	0	1	6	4
LSU ribosomal protein L3p (L3e) [Xanthomonas sp. Leaf131 | 1736270.3]	fig|1736270.3.peg.336|ASF73_01610	23 kDa	0	0	1	5	7
Trehalase (EC 3.2.1.28) @ Periplasmic trehalase (EC 3.2.1.28) [Xanthomonas sp. Leaf131 | 1736270.3]	fig|1736270.3.peg.465|ASF73_13820	62 kDa	0	0	12	2	0
Phosphoglycerate mutase (EC 5.4.2.11) [Xanthomonas sp. Leaf131 | 1736270.3]	fig|1736270.3.peg.3680|ASF73_09135	28 kDa	0	0	4	5	4
Enoyl-[acyl-carrier-protein] reductase [NADH] (EC 1.3.1.9), FabV => refractory to triclosan [Xanthomonas sp. Leaf131 | 1736270.3]	fig|1736270.3.peg.1791|ASF73_19905	44 kDa	0	0	5	6	1
2-amino-3-ketobutyrate coenzyme A ligase (EC 2.3.1.29) [Xanthomonas sp. Leaf131 | 1736270.3]	fig|1736270.3.peg.291|ASF73_01390	44 kDa	0	0	0	8	4
Histidyl-tRNA synthetase (EC 6.1.1.21) [Xanthomonas sp. Leaf131 | 1736270.3]	fig|1736270.3.peg.1905|ASF73_20380	53 kDa	0	0	3	8	0
Fumarylacetoacetase (EC 3.7.1.2) [Xanthomonas sp. Leaf131 | 1736270.3]	fig|1736270.3.peg.2577|ASF73_03995	35 kDa	0	0	0	3	11
N5-carboxyaminoimidazole ribonucleotide synthase (EC 6.3.4.18) [Xanthomonas sp. Leaf131 | 1736270.3]	fig|1736270.3.peg.3890|ASF73_10140	40 kDa	0	0	0	8	2
Ribonucleotide reductase of class Ia (aerobic), beta subunit (EC 1.17.4.1) [Xanthomonas sp. Leaf131 | 1736270.3]	fig|1736270.3.peg.1295|ASF73_17595	39 kDa	0	0	0	0	10
Asparaginyl-tRNA synthetase (EC 6.1.1.22) [Xanthomonas sp. Leaf131 | 1736270.3]	fig|1736270.3.peg.835|ASF73_15510	52 kDa	0	0	2	7	4
N-acetylornithine aminotransferase (EC 2.6.1.11) @ N-succinyl-L,L-diaminopimelate aminotransferase (EC 2.6.1.17) [Xanthomonas sp. Leaf131 | 1736270.3]	fig|1736270.3.peg.2413|ASF73_03355	43 kDa	0	0	1	10	1
LSU ribosomal protein L2p (L8e) [Xanthomonas sp. Leaf131 | 1736270.3]	fig|1736270.3.peg.333|ASF73_01595	30 kDa	0	0	0	3	7
Porphobilinogen synthase (EC 4.2.1.24) [Xanthomonas sp. Leaf131 | 1736270.3]	fig|1736270.3.peg.1329|ASF73_17740	36 kDa	0	0	3	8	0
Response regulator [Xanthomonas sp. Leaf131 | 1736270.3]	fig|1736270.3.peg.2022|ASF73_20925	41 kDa	0	0	0	12	1
Anthranilate phosphoribosyltransferase (EC 2.4.2.18) [Xanthomonas sp. Leaf131 | 1736270.3]	fig|1736270.3.peg.4028|ASF73_10780	37 kDa	0	0	0	1	7
Phosphoserine aminotransferase (EC 2.6.1.52) [Xanthomonas sp. Leaf131 | 1736270.3]	fig|1736270.3.peg.4325|ASF73_12170	39 kDa	0	0	0	0	10
Xyloglucan-specific endo-beta-1,4-glucanase (EC 3.2.1.151) [Xanthomonas sp. Leaf131 | 1736270.3]	fig|1736270.3.peg.3078|ASF73_06250	66 kDa	0	0	10	0	0
Ribonuclease D (EC 3.1.26.3) [Xanthomonas sp. Leaf131 | 1736270.3]	fig|1736270.3.peg.3168|ASF73_06660	41 kDa	0	0	0	10	0
Murein hydrolase activator NlpD [Xanthomonas sp. Leaf131 | 1736270.3]	fig|1736270.3.peg.4213|ASF73_11640	27 kDa	0	0	4	2	5
Adenosylhomocysteinase (EC 3.3.1.1) [Xanthomonas sp. Leaf131 | 1736270.3]	fig|1736270.3.peg.1572|ASF73_18855	53 kDa	0	0	4	2	3
Biotin carboxylase of acetyl-CoA carboxylase (EC 6.3.4.14) [Xanthomonas sp. Leaf131 | 1736270.3]	fig|1736270.3.peg.3982|ASF73_10555	49 kDa	0	0	6	4	1
hypothetical protein [Xanthomonas sp. Leaf131 | 1736270.3]	fig|1736270.3.peg.674|ASF73_14750	40 kDa	0	0	0	5	6
Adenylosuccinate synthetase (EC 6.3.4.4) [Xanthomonas sp. Leaf131 | 1736270.3]	fig|1736270.3.peg.188|ASF73_00840	46 kDa	0	0	6	3	0
Peptidyl-prolyl cis-trans isomerase [Xanthomonas sp. Leaf131 | 1736270.3]	fig|1736270.3.peg.810|ASF73_15390	25 kDa	0	0	0	3	5
Glycerol-3-phosphate dehydrogenase [NAD(P)+] (EC 1.1.1.94) [Xanthomonas sp. Leaf131 | 1736270.3]	fig|1736270.3.peg.2896|ASF73_05415	36 kDa	0	0	0	2	9
Branched-chain amino acid dehydrogenase [deaminating] (EC 1.4.1.9)(EC 1.4.1.23) [Xanthomonas sp. Leaf131 | 1736270.3]	fig|1736270.3.peg.576|ASF73_14310	40 kDa	0	0	1	10	0
Membrane-bound lytic murein transglycosylase B [Xanthomonas sp. Leaf131 | 1736270.3]	fig|1736270.3.peg.399|ASF73_13535	41 kDa	0	0	0	6	1
N-succinyl-L,L-diaminopimelate desuccinylase (EC 3.5.1.18) [Xanthomonas sp. Leaf131 | 1736270.3]	fig|1736270.3.peg.671|ASF73_14735	40 kDa	0	0	0	9	0
3-oxoacyl-[acyl-carrier-protein] synthase, KASIII (EC 2.3.1.180) [Xanthomonas sp. Leaf131 | 1736270.3]	fig|1736270.3.peg.222|ASF73_01005	35 kDa	0	0	0	0	8
NAD synthetase (EC 6.3.1.5) / Glutamine amidotransferase chain of NAD synthetase [Xanthomonas sp. Leaf131 | 1736270.3]	fig|1736270.3.peg.2237|ASF73_02530	59 kDa	0	0	7	0	0
proline imino-peptidase [Xanthomonas sp. Leaf131 | 1736270.3]	fig|1736270.3.peg.2349|ASF73_03035	36 kDa	0	0	0	7	0
Electron transfer flavoprotein-ubiquinone oxidoreductase (EC 1.5.5.1) [Xanthomonas sp. Leaf131 | 1736270.3]	fig|1736270.3.peg.2615|ASF73_04165	59 kDa	0	0	9	0	0
Phenylalanyl-tRNA synthetase alpha chain (EC 6.1.1.20) [Xanthomonas sp. Leaf131 | 1736270.3]	fig|1736270.3.peg.3005|ASF73_05905	37 kDa	0	0	0	0	10
N-acetylmuramoyl-L-alanine amidase (EC 3.5.1.28) [Xanthomonas sp. Leaf131 | 1736270.3]	fig|1736270.3.peg.3175|ASF73_06695	59 kDa	0	0	5	4	1
Cystathionine beta-synthase (EC 4.2.1.22) [Xanthomonas sp. Leaf131 | 1736270.3]	fig|1736270.3.peg.2585|ASF73_04025	50 kDa	0	0	3	5	1
Anthranilate synthase, aminase component (EC 4.1.3.27) [Xanthomonas sp. Leaf131 | 1736270.3]	fig|1736270.3.peg.4033|ASF73_10805	54 kDa	0	0	6	3	0
UDP-N-acetylmuramate--L-alanine ligase (EC 6.3.2.8) [Xanthomonas sp. Leaf131 | 1736270.3]	fig|1736270.3.peg.1542|ASF73_18720	51 kDa	0	0	0	2	6
Aspartyl-tRNA synthetase (EC 6.1.1.12) [Xanthomonas sp. Leaf131 | 1736270.3]	fig|1736270.3.peg.2166|ASF73_02195	65 kDa	0	0	7	1	1
Flagellar cap protein FliD [Xanthomonas sp. Leaf131 | 1736270.3]	fig|1736270.3.peg.3507|ASF73_08335	45 kDa	0	0	1	1	7
quinone reductase [Xanthomonas sp. Leaf131 | 1736270.3]	fig|1736270.3.peg.1558|ASF73_18795	34 kDa	0	0	0	1	8
hypothetical protein [Xanthomonas sp. Leaf131 | 1736270.3]	fig|1736270.3.peg.1047|ASF73_16505	69 kDa	0	0	10	0	0
Surface antigen [Xanthomonas sp. Leaf131 | 1736270.3]	fig|1736270.3.peg.4287|ASF73_11990	35 kDa	0	0	0	0	8
DNA gyrase subunit A (EC 5.99.1.3) [Xanthomonas sp. Leaf131 | 1736270.3]	fig|1736270.3.peg.4338|ASF73_12240	99 kDa	0	0	10	0	0
Beta-lactamase class C-like and penicillin binding proteins (PBPs) superfamily [Xanthomonas sp. Leaf131 | 1736270.3]	fig|1736270.3.peg.2054|ASF73_01730	49 kDa	0	0	0	8	0
5-methyltetrahydropteroyltriglutamate--homocysteine methyltransferase (EC 2.1.1.14) [Xanthomonas sp. Leaf131 | 1736270.3]	fig|1736270.3.peg.2758|ASF73_04785	39 kDa	0	0	0	7	0
Inosine-uridine preferring nucleoside hydrolase (EC 3.2.2.1) [Xanthomonas sp. Leaf131 | 1736270.3]	fig|1736270.3.peg.2788|ASF73_04920	43 kDa	0	0	0	8	0
Pyruvate dehydrogenase (quinone) (EC 1.2.5.1) [Xanthomonas sp. Leaf131 | 1736270.3]	fig|1736270.3.peg.2894|ASF73_05405	62 kDa	0	0	7	0	0
Methionine aminotransferase, PLP-dependent @ Glutamine-dependent 2-keto-4-methylthiobutyrate transaminase [Xanthomonas sp. Leaf131 | 1736270.3]	fig|1736270.3.peg.3256|ASF73_07090	42 kDa	0	0	0	7	0
PQQ-dependent oxidoreductase, gdhB family [Xanthomonas sp. Leaf131 | 1736270.3]	fig|1736270.3.peg.871|ASF73_15680	42 kDa	0	0	0	8	0
Serine protease precursor MucD/AlgY associated with sigma factor RpoE [Xanthomonas sp. Leaf131 | 1736270.3]	fig|1736270.3.peg.545|ASF73_14155	54 kDa	0	0	3	3	2
DNA polymerase III beta subunit (EC 2.7.7.7) [Xanthomonas sp. Leaf131 | 1736270.3]	fig|1736270.3.peg.4451|ASF73_12740	41 kDa	0	0	3	5	1
SSU ribosomal protein S13p (S18e) [Xanthomonas sp. Leaf131 | 1736270.3]	fig|1736270.3.peg.315|ASF73_01505	13 kDa	0	0	1	4	3
Phosphoenolpyruvate synthase (EC 2.7.9.2) [Xanthomonas sp. Leaf131 | 1736270.3]	fig|1736270.3.peg.3306|ASF73_07325	87 kDa	0	0	1	4	5
Nucleoside-diphosphate-sugar epimerases [Xanthomonas sp. Leaf131 | 1736270.3]	fig|1736270.3.peg.3345|ASF73_07535	39 kDa	0	0	2	1	7
Mannose-1-phosphate guanylyltransferase (EC 2.7.7.13) / Mannose-6-phosphate isomerase (EC 5.3.1.8) [Xanthomonas sp. Leaf131 | 1736270.3]	fig|1736270.3.peg.2608|ASF73_04135	51 kDa	0	0	0	1	7
SSU ribosomal protein S3p (S3e) [Xanthomonas sp. Leaf131 | 1736270.3]	fig|1736270.3.peg.330|ASF73_01580	27 kDa	0	0	1	0	8
Cystathionine gamma-lyase (EC 4.4.1.1) [Xanthomonas sp. Leaf131 | 1736270.3]	fig|1736270.3.peg.2586|ASF73_04030	42 kDa	0	0	0	5	1
Proline iminopeptidase (EC 3.4.11.5) [Xanthomonas sp. Leaf131 | 1736270.3]	fig|1736270.3.peg.1667|ASF73_19310	35 kDa	0	0	0	0	7
3-oxoacyl-[acyl-carrier-protein] synthase, KASI (EC 2.3.1.41) [Xanthomonas sp. Leaf131 | 1736270.3]	fig|1736270.3.peg.2559|ASF73_03920	42 kDa	0	0	0	8	0
Ribonuclease G [Xanthomonas sp. Leaf131 | 1736270.3]	fig|1736270.3.peg.3785|ASF73_09645	56 kDa	0	0	9	0	0
Imidazolonepropionase (EC 3.5.2.7) [Xanthomonas sp. Leaf131 | 1736270.3]	fig|1736270.3.peg.4333|ASF73_12215	42 kDa	0	0	0	7	0
Periplasmic aromatic amino acid aminotransferase beta precursor (EC 2.6.1.57) [Xanthomonas sp. Leaf131 | 1736270.3]	fig|1736270.3.peg.4343|ASF73_12265	40 kDa	0	0	0	0	7
MotA/TolQ/ExbB proton channel family protein [Xanthomonas sp. Leaf131 | 1736270.3]	fig|1736270.3.peg.4443|ASF73_12705	27 kDa	0	0	1	3	3
Ribosome recycling factor [Xanthomonas sp. Leaf131 | 1736270.3]	fig|1736270.3.peg.653|ASF73_14655	20 kDa	0	0	1	2	5
2-isopropylmalate synthase (EC 2.3.3.13) [Xanthomonas sp. Leaf131 | 1736270.3]	fig|1736270.3.peg.2008|ASF73_20860	56 kDa	0	0	3	2	1
Nucleoside diphosphate kinase (EC 2.7.4.6) [Xanthomonas sp. Leaf131 | 1736270.3]	fig|1736270.3.peg.3464|ASF73_08135	15 kDa	0	0	1	4	3
Pyridoxal-5'-phosphate-dependent enzyme beta superfamily (fold type II) [Xanthomonas sp. Leaf131 | 1736270.3]	fig|1736270.3.peg.2556|ASF73_03905	40 kDa	0	0	0	4	3
Ribokinase (EC 2.7.1.15) [Xanthomonas sp. Leaf131 | 1736270.3]	fig|1736270.3.peg.1585|ASF73_18915	32 kDa	0	0	0	3	3
Cysteine desulfurase (EC 2.8.1.7) => SufS [Xanthomonas sp. Leaf131 | 1736270.3]	fig|1736270.3.peg.3624|ASF73_08880	45 kDa	0	0	0	6	1
Phosphogluconate dehydratase (EC 4.2.1.12) [Xanthomonas sp. Leaf131 | 1736270.3]	fig|1736270.3.peg.3328|ASF73_07460	67 kDa	0	0	7	1	0
Carbamoyl-phosphate synthase small chain (EC 6.3.5.5) [Xanthomonas sp. Leaf131 | 1736270.3]	fig|1736270.3.peg.1941|ASF73_20555	41 kDa	0	0	0	5	1
HPr kinase/phosphorylase [Xanthomonas sp. Leaf131 | 1736270.3]	fig|1736270.3.peg.1839|ASF73_20120	35 kDa	0	0	0	1	6
putative lipoprotein [Xanthomonas sp. Leaf131 | 1736270.3]	fig|1736270.3.peg.384|ASF73_13470	26 kDa	0	0	1	5	0
Cell division protein [Xanthomonas sp. Leaf131 | 1736270.3]	fig|1736270.3.peg.1425|ASF73_18180	30 kDa	0	0	0	1	7
TldD family protein, Actinobacterial subgroup [Xanthomonas sp. Leaf131 | 1736270.3]	fig|1736270.3.peg.1758|ASF73_19740	58 kDa	0	0	8	0	0
hypothetical protein [Xanthomonas sp. Leaf131 | 1736270.3]	fig|1736270.3.peg.1044|ASF73_16490	42 kDa	0	0	0	8	0
Glucokinase (EC 2.7.1.2) [Xanthomonas sp. Leaf131 | 1736270.3]	fig|1736270.3.peg.3330|ASF73_07470	35 kDa	0	0	0	0	6
3-hydroxyacyl-CoA dehydrogenase [fadN-fadA-fadE operon] (EC 1.1.1.35) / Enoyl-CoA hydratase [fadN-fadA-fadE operon] (EC 4.2.1.17) [Xanthomonas sp. Leaf131 | 1736270.3]	fig|1736270.3.peg.3466|ASF73_08145	86 kDa	0	0	11	0	0
Metallopeptidase [Xanthomonas sp. Leaf131 | 1736270.3]	fig|1736270.3.peg.3817|ASF73_09790	73 kDa	0	0	9	0	0
membrane-bound lytic murein transglycosylase D precursor [Xanthomonas sp. Leaf131 | 1736270.3]	fig|1736270.3.peg.3839|ASF73_09875	57 kDa	0	0	6	0	0
Carboxyl-terminal protease [Xanthomonas sp. Leaf131 | 1736270.3]	fig|1736270.3.peg.4428|ASF73_12640	52 kDa	0	0	2	3	1
Aspartate-semialdehyde dehydrogenase (EC 1.2.1.11) [Xanthomonas sp. Leaf131 | 1736270.3]	fig|1736270.3.peg.3846|ASF73_09910	37 kDa	0	0	1	3	2
S-methyl-5-thioribose-1-phosphate isomerase (EC 5.3.1.23) [Xanthomonas sp. Leaf131 | 1736270.3]	fig|1736270.3.peg.4339|ASF73_12245	37 kDa	0	0	1	4	2
TPR domain protein [Xanthomonas sp. Leaf131 | 1736270.3]	fig|1736270.3.peg.1703|ASF73_19480	61 kDa	0	0	5	6	1
AMP-dependent synthetase/ligase in alkane synthesis cluster [Xanthomonas sp. Leaf131 | 1736270.3]	fig|1736270.3.peg.2880|ASF73_05340	58 kDa	0	0	4	1	1
3-oxoacyl-[acyl-carrier-protein] synthase, KASII (EC 2.3.1.179) [Xanthomonas sp. Leaf131 | 1736270.3]	fig|1736270.3.peg.217|ASF73_00980	43 kDa	0	0	4	2	0
Adenylosuccinate lyase (EC 4.3.2.2) @ SAICAR lyase (EC 4.3.2.2) [Xanthomonas sp. Leaf131 | 1736270.3]	fig|1736270.3.peg.762|ASF73_15160	50 kDa	0	0	3	2	0
hypothetical protein [Xanthomonas sp. Leaf131 | 1736270.3]	fig|1736270.3.peg.2435|ASF73_21040	20 kDa	0	0	0	4	2
Protein-export protein SecB (maintains pre-export unfolded state) [Xanthomonas sp. Leaf131 | 1736270.3]	fig|1736270.3.peg.2897|ASF73_05420	18 kDa	0	0	0	2	5
Glycyl-tRNA synthetase beta chain (EC 6.1.1.14) [Xanthomonas sp. Leaf131 | 1736270.3]	fig|1736270.3.peg.1141|ASF73_16910	80 kDa	0	0	5	1	0
N-acetylornithine carbamoyltransferase (EC 2.1.3.9) [Xanthomonas sp. Leaf131 | 1736270.3]	fig|1736270.3.peg.3225|ASF73_06940	38 kDa	0	0	0	5	1
hypothetical protein [Xanthomonas sp. Leaf131 | 1736270.3]	fig|1736270.3.peg.2551|ASF73_03880	28 kDa	0	0	0	1	7
DNA recombination-dependent growth factor RdgC [Xanthomonas sp. Leaf131 | 1736270.3]	fig|1736270.3.peg.1123|ASF73_16845	33 kDa	0	0	0	1	4
ATP-dependent Clp protease ATP-binding subunit ClpA [Xanthomonas sp. Leaf131 | 1736270.3]	fig|1736270.3.peg.3477|ASF73_08200	83 kDa	0	0	0	6	0
NADH:flavin oxidoreductases, Old Yellow Enzyme family [Xanthomonas sp. Leaf131 | 1736270.3]	fig|1736270.3.peg.56|ASF73_00250	40 kDa	0	0	0	6	0
LSU ribosomal protein L1p (L10Ae) [Xanthomonas sp. Leaf131 | 1736270.3]	fig|1736270.3.peg.2424|ASF73_20995	24 kDa	0	0	0	0	5
Phosphate/pyrophosphate-specific outer membrane porin OprP/OprO [Xanthomonas sp. Leaf131 | 1736270.3]	fig|1736270.3.peg.2712|ASF73_04585	44 kDa	0	0	0	6	0
N-carbamoylputrescine amidase (EC 3.5.1.53) @ Aliphatic amidase AmiE (EC 3.5.1.4) [Xanthomonas sp. Leaf131 | 1736270.3]	fig|1736270.3.peg.3277|ASF73_07185	33 kDa	0	0	0	0	6
Phosphoglucosamine mutase (EC 5.4.2.10) [Xanthomonas sp. Leaf131 | 1736270.3]	fig|1736270.3.peg.3856|ASF73_09960	47 kDa	0	0	0	6	0
FMN adenylyltransferase (EC 2.7.7.2) / Riboflavin kinase (EC 2.7.1.26) [Xanthomonas sp. Leaf131 | 1736270.3]	fig|1736270.3.peg.74|ASF73_00330	39 kDa	0	0	0	0	5
Uncharacterized protein with LysM domain, COG1652 [Xanthomonas sp. Leaf131 | 1736270.3]	fig|1736270.3.peg.933|ASF73_15975	41 kDa	0	0	0	5	0
Phosphoribosylformylglycinamidine synthase, synthetase subunit (EC 6.3.5.3) / Phosphoribosylformylglycinamidine synthase, glutamine amidotransferase subunit (EC 6.3.5.3) [Xanthomonas sp. Leaf131 | 1736270.3]	fig|1736270.3.peg.1464|ASF73_18350	140 kDa	0	0	2	3	2
Carboxylesterase (EC 3.1.1.1) [Xanthomonas sp. Leaf131 | 1736270.3]	fig|1736270.3.peg.2296|ASF73_02795	53 kDa	0	0	2	2	1
hypothetical protein [Xanthomonas sp. Leaf131 | 1736270.3]	fig|1736270.3.peg.3702|ASF73_09235	40 kDa	0	0	0	3	2
Phosphomannomutase (EC 5.4.2.8) [Xanthomonas sp. Leaf131 | 1736270.3]	fig|1736270.3.peg.2609|ASF73_04140	49 kDa	0	0	3	4	0
Dihydrolipoamide acetyltransferase component of pyruvate dehydrogenase complex (EC 2.3.1.12) [Xanthomonas sp. Leaf131 | 1736270.3]	fig|1736270.3.peg.2520|ASF73_03725	60 kDa	0	0	0	2	3
hypothetical protein [Xanthomonas sp. Leaf131 | 1736270.3]	fig|1736270.3.peg.2838|ASF73_05150	23 kDa	0	0	0	2	3
hypothetical protein [Xanthomonas sp. Leaf131 | 1736270.3]	fig|1736270.3.peg.1826|ASF73_20060	25 kDa	0	0	0	3	2
Uncharacterized protein YdcJ [Xanthomonas sp. Leaf131 | 1736270.3]	fig|1736270.3.peg.888|ASF73_15765	50 kDa	0	0	2	5	0
Octaprenyl diphosphate synthase (EC 2.5.1.90) [Xanthomonas sp. Leaf131 | 1736270.3]	fig|1736270.3.peg.3655|ASF73_09025	36 kDa	0	0	0	1	4
Glyoxylate reductase (EC 1.1.1.79) / Glyoxylate reductase (EC 1.1.1.26) / Hydroxypyruvate reductase (EC 1.1.1.81); 2-ketoaldonate reductase, broad specificity (EC 1.1.1.215) [Xanthomonas sp. Leaf131 | 1736270.3]	fig|1736270.3.peg.3845|ASF73_09905	38 kDa	0	0	0	1	4
Branched-chain alpha-keto acid dehydrogenase, E1 component, beta subunit (EC 1.2.4.4) [Xanthomonas sp. Leaf131 | 1736270.3]	fig|1736270.3.peg.4065|ASF73_10945	38 kDa	0	0	0	1	4
putative ketoacyl-ACP synthase [Xanthomonas sp. Leaf131 | 1736270.3]	fig|1736270.3.peg.3517|ASF73_08385	38 kDa	0	0	0	1	5
Glycyl-tRNA synthetase alpha chain (EC 6.1.1.14) [Xanthomonas sp. Leaf131 | 1736270.3]	fig|1736270.3.peg.1139|ASF73_16905	34 kDa	0	0	0	0	5
L-fuco-beta-pyranose dehydrogenase (EC 1.1.1.122) [Xanthomonas sp. Leaf131 | 1736270.3]	fig|1736270.3.peg.1173|ASF73_17045	35 kDa	0	0	0	0	4
alpha-L-fucosidase (EC 3.2.1.51) [Xanthomonas sp. Leaf131 | 1736270.3]	fig|1736270.3.peg.2072|ASF73_01800	59 kDa	0	0	8	0	0
Chorismatase of XanB2 type, 3-Hydroxybenzoate and 4-HBA producing (EC 3.3.2.-) @ RidA/YER057c/UK114 superfamily, group 5 [Xanthomonas sp. Leaf131 | 1736270.3]	fig|1736270.3.peg.1263|ASF73_17445	36 kDa	0	0	0	0	5
Periplasmic thiol:disulfide interchange protein DsbA [Xanthomonas sp. Leaf131 | 1736270.3]	fig|1736270.3.peg.2638|ASF73_04270	28 kDa	0	0	0	0	6
3-oxoacyl-[ACP] synthase III in alkane synthesis cluster [Xanthomonas sp. Leaf131 | 1736270.3]	fig|1736270.3.peg.2885|ASF73_05360	37 kDa	0	0	0	0	5
N-acetyl-L-citrulline deacetylase [Xanthomonas sp. Leaf131 | 1736270.3]	fig|1736270.3.peg.3227|ASF73_06950	39 kDa	0	0	0	6	0
hypothetical protein [Xanthomonas sp. Leaf131 | 1736270.3]	fig|1736270.3.peg.3606|ASF73_08795	36 kDa	0	0	0	0	4
SAM-dependent methyltransferase, MidA [Xanthomonas sp. Leaf131 | 1736270.3]	fig|1736270.3.peg.373|ASF73_13415	46 kDa	0	0	0	5	0
D-alanyl-D-alanine carboxypeptidase (EC 3.4.16.4) [Xanthomonas sp. Leaf131 | 1736270.3]	fig|1736270.3.peg.396|ASF73_13525	43 kDa	0	0	0	4	0
Putative dipeptidase [Xanthomonas sp. Leaf131 | 1736270.3]	fig|1736270.3.peg.4483|ASF73_12895	45 kDa	0	0	0	5	0
Outer membrane protein [Xanthomonas sp. Leaf131 | 1736270.3]	fig|1736270.3.peg.573|ASF73_14295	11 kDa	0	0	1	2	1
Aconitate hydratase (EC 4.2.1.3) @ 2-methylisocitrate dehydratase (EC 4.2.1.99) [Xanthomonas sp. Leaf131 | 1736270.3]	fig|1736270.3.peg.3594|ASF73_08745	99 kDa	0	0	1	2	1
RNA polymerase sigma factor RpoD [Xanthomonas sp. Leaf131 | 1736270.3]	fig|1736270.3.peg.947|ASF73_16045	70 kDa	0	0	0	3	3
Lysophospholipase L1 and related esterases [Xanthomonas sp. Leaf131 | 1736270.3]	fig|1736270.3.peg.1603|ASF73_19000	26 kDa	0	0	0	3	2
NADH-ubiquinone oxidoreductase chain F (EC 1.6.5.3) [Xanthomonas sp. Leaf131 | 1736270.3]	fig|1736270.3.peg.3870|ASF73_10035	48 kDa	0	0	0	1	2
Phenazine biosynthesis protein PhzF like [Xanthomonas sp. Leaf131 | 1736270.3]	fig|1736270.3.peg.3648|ASF73_08995	31 kDa	0	0	0	2	2
FIG000875: Thioredoxin domain-containing protein EC-YbbN [Xanthomonas sp. Leaf131 | 1736270.3]	fig|1736270.3.peg.3772|ASF73_09580	31 kDa	0	0	0	2	3
LSU ribosomal protein L11p (L12e) [Xanthomonas sp. Leaf131 | 1736270.3]	fig|1736270.3.peg.2423|ASF73_20990	15 kDa	0	0	0	2	3
L-sorbosone dehydrogenase [Xanthomonas sp. Leaf131 | 1736270.3]	fig|1736270.3.peg.2502|ASF73_03645	47 kDa	0	0	0	1	3
hypothetical protein [Xanthomonas sp. Leaf131 | 1736270.3]	fig|1736270.3.peg.1887|ASF73_20315	38 kDa	0	0	0	1	3
predicted 4-deoxy-L-threo-5-hexosulose-uronate ketol-isomerase (EC 5.3.1.17) [Xanthomonas sp. Leaf131 | 1736270.3]	fig|1736270.3.peg.2955|ASF73_05680	23 kDa	0	0	0	1	3
Methylglutaconyl-CoA hydratase (EC 4.2.1.18) [Xanthomonas sp. Leaf131 | 1736270.3]	fig|1736270.3.peg.1933|ASF73_20515	28 kDa	0	0	0	1	3
hypothetical protein [Xanthomonas sp. Leaf131 | 1736270.3]	fig|1736270.3.peg.57|ASF73_00255	86 kDa	0	0	2	4	0
SSU ribosomal protein S4p (S9e) @ SSU ribosomal protein S4p (S9e), zinc-independent [Xanthomonas sp. Leaf131 | 1736270.3]	fig|1736270.3.peg.313|ASF73_01495	23 kDa	0	0	0	1	5
Carbamoyl-phosphate synthase large chain (EC 6.3.5.5) [Xanthomonas sp. Leaf131 | 1736270.3]	fig|1736270.3.peg.1943|ASF73_20565	117 kDa	0	0	1	4	0
Tyrosyl-tRNA synthetase (EC 6.1.1.1) [Xanthomonas sp. Leaf131 | 1736270.3]	fig|1736270.3.peg.1445|ASF73_18280	44 kDa	0	0	0	1	4
Gamma-glutamyltranspeptidase (EC 2.3.2.2) @ Glutathione hydrolase (EC 3.4.19.13) [Xanthomonas sp. Leaf131 | 1736270.3]	fig|1736270.3.peg.2014|ASF73_20885	61 kDa	0	0	1	3	0
Methylcrotonyl-CoA carboxylase biotin-containing subunit (EC 6.4.1.4) [Xanthomonas sp. Leaf131 | 1736270.3]	fig|1736270.3.peg.2847|ASF73_05190	72 kDa	0	0	1	3	0
Threonyl-tRNA synthetase (EC 6.1.1.3) [Xanthomonas sp. Leaf131 | 1736270.3]	fig|1736270.3.peg.3001|ASF73_05885	72 kDa	0	0	1	3	0
S-(hydroxymethyl)glutathione dehydrogenase (EC 1.1.1.284) [Xanthomonas sp. Leaf131 | 1736270.3]	fig|1736270.3.peg.2650|ASF73_04320	39 kDa	0	0	1	3	0
ATP-dependent protease La (EC 3.4.21.53) Type I [Xanthomonas sp. Leaf131 | 1736270.3]	fig|1736270.3.peg.255|ASF73_01190	91 kDa	0	0	0	0	3
Alkyl hydroperoxide reductase protein F [Xanthomonas sp. Leaf131 | 1736270.3]	fig|1736270.3.peg.1664|ASF73_19295	57 kDa	0	0	0	0	3
hypothetical protein [Xanthomonas sp. Leaf131 | 1736270.3]	fig|1736270.3.peg.2590|ASF73_04045	72 kDa	0	0	0	4	0
Lysyl-tRNA synthetase (class II) (EC 6.1.1.6) [Xanthomonas sp. Leaf131 | 1736270.3]	fig|1736270.3.peg.3601|ASF73_08775	57 kDa	0	0	7	0	0
Ribosomal protein L3 N(5)-glutamine methyltransferase (EC 2.1.1.298) [Xanthomonas sp. Leaf131 | 1736270.3]	fig|1736270.3.peg.3842|ASF73_09890	34 kDa	0	0	0	0	4
Malto-oligosyltrehalose trehalohydrolase (EC 3.2.1.141) [Xanthomonas sp. Leaf131 | 1736270.3]	fig|1736270.3.peg.4086|ASF73_11035	64 kDa	0	0	5	0	0
Endoglucanase [Xanthomonas sp. Leaf131 | 1736270.3]	fig|1736270.3.peg.4416|ASF73_12595	39 kDa	0	0	0	0	4
hypothetical protein [Xanthomonas sp. Leaf131 | 1736270.3]	fig|1736270.3.peg.485|ASF73_13915	245 kDa	0	0	0	0	7
23S rRNA (uracil(1939)-C(5))-methyltransferase (EC 2.1.1.190) [Xanthomonas sp. Leaf131 | 1736270.3]	fig|1736270.3.peg.553|ASF73_14195	49 kDa	0	0	6	0	0
Methionyl-tRNA synthetase (EC 6.1.1.10) [Xanthomonas sp. Leaf131 | 1736270.3]	fig|1736270.3.peg.623|ASF73_14510	76 kDa	0	0	8	0	0
Signal peptide peptidase SppA (protease 4) [Xanthomonas sp. Leaf131 | 1736270.3]	fig|1736270.3.peg.922|ASF73_15920	68 kDa	0	0	6	0	0
Aminopeptidase CC_2544 [Xanthomonas sp. Leaf131 | 1736270.3]	fig|1736270.3.peg.2287|ASF73_02755	49 kDa	0	0	1	2	1
Protease II (EC 3.4.21.83) [Xanthomonas sp. Leaf131 | 1736270.3]	fig|1736270.3.peg.436|ASF73_13695	79 kDa	0	0	1	3	1
Uridylate kinase (EC 2.7.4.22) [Xanthomonas sp. Leaf131 | 1736270.3]	fig|1736270.3.peg.654|ASF73_14660	26 kDa	0	0	0	1	2
Glutamate-1-semialdehyde 2,1-aminomutase (EC 5.4.3.8) [Xanthomonas sp. Leaf131 | 1736270.3]	fig|1736270.3.peg.2403|ASF73_03305	45 kDa	0	0	0	2	1
2,3,4,5-tetrahydropyridine-2,6-dicarboxylate N-succinyltransferase (EC 2.3.1.117) [Xanthomonas sp. Leaf131 | 1736270.3]	fig|1736270.3.peg.668|ASF73_14720	42 kDa	0	0	0	1	2
ATP-dependent Clp protease proteolytic subunit ClpP (EC 3.4.21.92) [Xanthomonas sp. Leaf131 | 1736270.3]	fig|1736270.3.peg.257|ASF73_01200	23 kDa	0	0	0	2	1
Transcriptional regulatory protein PhoP [Xanthomonas sp. Leaf131 | 1736270.3]	fig|1736270.3.peg.1341|ASF73_17795	25 kDa	0	0	0	1	2
Glutamine--fructose-6-phosphate aminotransferase [isomerizing] (EC 2.6.1.16) [Xanthomonas sp. Leaf131 | 1736270.3]	fig|1736270.3.peg.2546|ASF73_03855	66 kDa	0	0	0	2	1
Formiminoglutamic iminohydrolase (EC 3.5.3.13) [Xanthomonas sp. Leaf131 | 1736270.3]	fig|1736270.3.peg.4332|ASF73_12210	49 kDa	0	0	2	0	1
Transketolase (EC 2.2.1.1) [Xanthomonas sp. Leaf131 | 1736270.3]	fig|1736270.3.peg.2350|ASF73_03040	72 kDa	0	0	0	2	1
UDP-N-acetylglucosamine 1-carboxyvinyltransferase (EC 2.5.1.7) [Xanthomonas sp. Leaf131 | 1736270.3]	fig|1736270.3.peg.1829|ASF73_20070	44 kDa	0	0	1	2	0
Glutathione S-transferase, omega (EC 2.5.1.18) [Xanthomonas sp. Leaf131 | 1736270.3]	fig|1736270.3.peg.499|ASF73_13970	37 kDa	0	0	0	1	2
Aldo/keto reductase, SCO4109 family [Xanthomonas sp. Leaf131 | 1736270.3]	fig|1736270.3.peg.2819|ASF73_05060	35 kDa	0	0	1	0	2
hypothetical protein [Xanthomonas sp. Leaf131 | 1736270.3]	fig|1736270.3.peg.1201|ASF73_17160	68 kDa	0	0	2	0	1
Glutaminyl-tRNA synthetase (EC 6.1.1.18) [Xanthomonas sp. Leaf131 | 1736270.3]	fig|1736270.3.peg.1652|ASF73_19235	66 kDa	0	0	2	1	0
tRNA-dihydrouridine(20/20a) synthase (EC 1.3.1.91) [Xanthomonas sp. Leaf131 | 1736270.3]	fig|1736270.3.peg.1339|ASF73_17790	37 kDa	0	0	0	0	3
3'-to-5' exoribonuclease RNase R [Xanthomonas sp. Leaf131 | 1736270.3]	fig|1736270.3.peg.791|ASF73_15295	94 kDa	0	0	6	0	0
Nuclease [Xanthomonas sp. Leaf131 | 1736270.3]	fig|1736270.3.peg.2836|ASF73_05140	60 kDa	0	0	3	0	0
Malonate decarboxylase alpha subunit [Xanthomonas sp. Leaf131 | 1736270.3]	fig|1736270.3.peg.3940|ASF73_10385	60 kDa	0	0	5	0	0
Anhydro-N-acetylmuramic acid kinase (EC 2.7.1.170) [Xanthomonas sp. Leaf131 | 1736270.3]	fig|1736270.3.peg.1443|ASF73_18270	40 kDa	0	0	0	0	4
HflK protein [Xanthomonas sp. Leaf131 | 1736270.3]	fig|1736270.3.peg.193|ASF73_00860	41 kDa	0	0	0	3	0
N-acetyl-gamma-glutamyl-phosphate reductase (EC 1.2.1.38) [Xanthomonas sp. Leaf131 | 1736270.3]	fig|1736270.3.peg.3230|ASF73_06965	34 kDa	0	0	0	0	3
Glucosamine-6-phosphate deaminase [isomerizing], alternative (EC 3.5.99.6) [Xanthomonas sp. Leaf131 | 1736270.3]	fig|1736270.3.peg.345|ASF73_13290	35 kDa	0	0	0	0	3
DNA topoisomerase I (EC 5.99.1.2) [Xanthomonas sp. Leaf131 | 1736270.3]	fig|1736270.3.peg.928|ASF73_15950	92 kDa	0	0	0	4	0
Aminomethyltransferase (glycine cleavage system T protein) (EC 2.1.2.10) [Xanthomonas sp. Leaf131 | 1736270.3]	fig|1736270.3.peg.2059|ASF73_01745	40 kDa	0	0	0	3	0
hypothetical protein [Xanthomonas sp. Leaf131 | 1736270.3]	fig|1736270.3.peg.2849|ASF73_05200	45 kDa	0	0	0	4	0
Oxidoreductase, aldo/keto reductase family [Xanthomonas sp. Leaf131 | 1736270.3]	fig|1736270.3.peg.2467|ASF73_03490	36 kDa	0	0	0	0	4
Molybdopterin molybdenumtransferase (EC 2.10.1.1) [Xanthomonas sp. Leaf131 | 1736270.3]	fig|1736270.3.peg.3456|ASF73_08100	43 kDa	0	0	0	4	0
Glycerol kinase (EC 2.7.1.30) [Xanthomonas sp. Leaf131 | 1736270.3]	fig|1736270.3.peg.4145|ASF73_11305	55 kDa	0	0	0	0	3
putative TonB-dependent receptor [Xanthomonas sp. Leaf131 | 1736270.3]	fig|1736270.3.peg.4444|ASF73_12710	24 kDa	0	0	0	0	3
Arabinogalactan endo-1,4-beta-galactanase (EC 3.2.1.89) [Xanthomonas sp. Leaf131 | 1736270.3]	fig|1736270.3.peg.527|ASF73_14070	45 kDa	0	0	0	4	0
Bis(5'-nucleosyl)-tetraphosphatase, symmetrical (EC 3.6.1.41) [Xanthomonas sp. Leaf131 | 1736270.3]	fig|1736270.3.peg.1620|ASF73_19085	35 kDa	0	0	0	0	4
hypothetical protein [Xanthomonas sp. Leaf131 | 1736270.3]	fig|1736270.3.peg.2374|ASF73_03160	47 kDa	0	0	0	4	0
Endo-1,4-beta-xylanase (EC 3.2.1.8) [Xanthomonas sp. Leaf131 | 1736270.3]	fig|1736270.3.peg.2964|ASF73_05725	38 kDa	0	0	0	0	3
hypothetical protein [Xanthomonas sp. Leaf131 | 1736270.3]	fig|1736270.3.peg.1915|ASF73_20430	58 kDa	0	0	3	0	0
hypothetical protein [Xanthomonas sp. Leaf131 | 1736270.3]	fig|1736270.3.peg.1064|ASF73_16585	40 kDa	0	0	0	3	0
1-deoxy-D-xylulose 5-phosphate reductoisomerase (EC 1.1.1.267) [Xanthomonas sp. Leaf131 | 1736270.3]	fig|1736270.3.peg.650|ASF73_14640	41 kDa	0	0	0	2	0
hypothetical protein [Xanthomonas sp. Leaf131 | 1736270.3]	fig|1736270.3.peg.2073|ASF73_01805	40 kDa	0	0	0	3	0
Predicted ATPase related to phosphate starvation-inducible protein PhoH [Xanthomonas sp. Leaf131 | 1736270.3]	fig|1736270.3.peg.4188|ASF73_11505	52 kDa	0	0	1	2	0
Alanine racemase (EC 5.1.1.1) [Xanthomonas sp. Leaf131 | 1736270.3]	fig|1736270.3.peg.2496|ASF73_03615	40 kDa	0	0	0	1	2
Phosphotransferase involved in threonylcarbamoyladenosine t(6)A37 formation in tRNA [Xanthomonas sp. Leaf131 | 1736270.3]	fig|1736270.3.peg.3608|ASF73_08805	38 kDa	0	0	0	0	2
CmaB [Xanthomonas sp. Leaf131 | 1736270.3]	fig|1736270.3.peg.843|ASF73_15550	35 kDa	0	0	0	0	2
Catalase-peroxidase KatG (EC 1.11.1.21) [Xanthomonas sp. Leaf131 | 1736270.3]	fig|1736270.3.peg.22|ASF73_00085	82 kDa	0	0	0	2	0
Outer membrane protein assembly factor YaeT [Xanthomonas sp. Leaf131 | 1736270.3]	fig|1736270.3.peg.648|ASF73_14630	88 kDa	0	0	3	0	0
Kynureninase (EC 3.7.1.3) [Xanthomonas sp. Leaf131 | 1736270.3]	fig|1736270.3.peg.827|ASF73_15475	46 kDa	0	0	0	2	0
Homogentisate 1,2-dioxygenase (EC 1.13.11.5) [Xanthomonas sp. Leaf131 | 1736270.3]	fig|1736270.3.peg.4055|ASF73_10905	48 kDa	0	0	0	2	0
Flagellar P-ring protein FlgI [Xanthomonas sp. Leaf131 | 1736270.3]	fig|1736270.3.peg.3502|ASF73_08310	38 kDa	0	0	0	0	6
Putative outer membrane protein [Xanthomonas sp. Leaf131 | 1736270.3]	fig|1736270.3.peg.395|ASF73_13520	39 kDa	0	0	0	0	2
beta-1,4-glucanase (cellulase) (EC 3.2.1.4) [Xanthomonas sp. Leaf131 | 1736270.3]	fig|1736270.3.peg.1499|ASF73_18505	43 kDa	0	0	0	0	3
3-isopropylmalate dehydrogenase (EC 1.1.1.85) [Xanthomonas sp. Leaf131 | 1736270.3]	fig|1736270.3.peg.2007|ASF73_20855	38 kDa	0	0	0	3	0
Acyl-CoA thioesterase II (EC 3.1.2.-) [Xanthomonas sp. Leaf131 | 1736270.3]	fig|1736270.3.peg.84|ASF73_00380	33 kDa	0	0	0	0	2
FIG140336: TPR domain protein [Xanthomonas sp. Leaf131 | 1736270.3]	fig|1736270.3.peg.2922|ASF73_05525	76 kDa	0	0	0	0	3
Putative acid--amine ligase YgiC [Xanthomonas sp. Leaf131 | 1736270.3]	fig|1736270.3.peg.1870|ASF73_20245	44 kDa	0	0	0	3	0
Fructokinase in mannoside utilization gene cluster (EC 2.7.1.4) [Xanthomonas sp. Leaf131 | 1736270.3]	fig|1736270.3.peg.783|ASF73_15255	34 kDa	0	0	0	0	3
Low-specificity L-threonine aldolase (EC 4.1.2.48) [Xanthomonas sp. Leaf131 | 1736270.3]	fig|1736270.3.peg.4032|ASF73_10800	38 kDa	0	0	0	0	3
Glutamyl-tRNA synthetase (EC 6.1.1.17) [Xanthomonas sp. Leaf131 | 1736270.3]	fig|1736270.3.peg.3703|ASF73_09240	52 kDa	0	0	0	3	0
Gamma-glutamyl phosphate reductase (EC 1.2.1.41) [Xanthomonas sp. Leaf131 | 1736270.3]	fig|1736270.3.peg.3235|ASF73_06990	46 kDa	0	0	0	2	0
Oxidoreductase [Xanthomonas sp. Leaf131 | 1736270.3]	fig|1736270.3.peg.380|ASF73_13450	39 kDa	0	0	0	2	0
Cinnamyl alcohol dehydrogenase/reductase (EC 1.1.1.195) @ Alcohol dehydrogenase (EC 1.1.1.1) [Xanthomonas sp. Leaf131 | 1736270.3]	fig|1736270.3.peg.4415|ASF73_12590	38 kDa	0	0	0	2	0
D-3-phosphoglycerate dehydrogenase (EC 1.1.1.95) [Xanthomonas sp. Leaf131 | 1736270.3]	fig|1736270.3.peg.4430|ASF73_12645	36 kDa	0	0	0	0	2
hypothetical protein [Xanthomonas sp. Leaf131 | 1736270.3]	fig|1736270.3.peg.758|ASF73_15145	56 kDa	0	0	0	2	0
Phage portal vertex protein GpQ [Xanthomonas sp. Leaf131 | 1736270.3]	fig|1736270.3.peg.995|ASF73_16260	38 kDa	0	0	0	0	2
Sugar kinase [Xanthomonas sp. Leaf131 | 1736270.3]	fig|1736270.3.peg.407|ASF73_13570	34 kDa	0	0	0	0	2
5-methyltetrahydrofolate--homocysteine methyltransferase (EC 2.1.1.13), N-terminal domain [Xanthomonas sp. Leaf131 | 1736270.3]	fig|1736270.3.peg.786|ASF73_15270	41 kDa	0	0	0	2	0
Acetate permease ActP (cation/acetate symporter) [Xanthomonas sp. Leaf131 | 1736270.3]	fig|1736270.3.peg.1184|ASF73_17090	60 kDa	0	0	0	0	2
Formate-dependent phosphoribosylglycinamide formyltransferase [Xanthomonas sp. Leaf131 | 1736270.3]	fig|1736270.3.peg.91|ASF73_00410	43 kDa	0	0	2	0	0
GTP-binding protein TypA/BipA [Xanthomonas sp. Leaf131 | 1736270.3]	fig|1736270.3.peg.304|ASF73_01450	67 kDa	0	0	0	0	2
Serine--pyruvate aminotransferase (EC 2.6.1.51) / L-alanine:glyoxylate aminotransferase (EC 2.6.1.44) [Xanthomonas sp. Leaf131 | 1736270.3]	fig|1736270.3.peg.2805|ASF73_04995	45 kDa	0	0	0	3	0
Endo-1,4-beta-xylanase (EC 3.2.1.8) [Xanthomonas sp. Leaf131 | 1736270.3]	fig|1736270.3.peg.1101|ASF73_16750	44 kDa	0	0	0	2	0
Pectate lyase precursor (EC 4.2.2.2) [Xanthomonas sp. Leaf131 | 1736270.3]	fig|1736270.3.peg.2630|ASF73_04235	40 kDa	0	0	0	2	0
Argininosuccinate lyase (EC 4.3.2.1) [Xanthomonas sp. Leaf131 | 1736270.3]	fig|1736270.3.peg.3231|ASF73_06970	46 kDa	0	0	0	2	0
S-adenosylmethionine synthetase (EC 2.5.1.6) [Xanthomonas sp. Leaf131 | 1736270.3]	fig|1736270.3.peg.1581|ASF73_18895	44 kDa	0	0	0	0	2
FecA-like outer membrane receptor in lasso peptide gene cluster [Xanthomonas sp. Leaf131 | 1736270.3]	fig|1736270.3.peg.512|ASF73_14020	85 kDa	0	0	2	0	0
NAD(P)H steroid dehydrogenase-like protein in alkane synthesis cluster [Xanthomonas sp. Leaf131 | 1736270.3]	fig|1736270.3.peg.2876|ASF73_05325	36 kDa	0	0	0	0	2
Transcriptional regulator, YafY family [Xanthomonas sp. Leaf131 | 1736270.3]	fig|1736270.3.peg.442|ASF73_13720	36 kDa	0	0	0	0	2
Aldehyde dehydrogenase (EC 1.2.1.3) [Xanthomonas sp. Leaf131 | 1736270.3]	fig|1736270.3.peg.1771|ASF73_19805	55 kDa	0	0	2	0	0
Succinyl-CoA ligase [ADP-forming] beta chain (EC 6.2.1.5) [Xanthomonas sp. Leaf131 | 1736270.3]	fig|1736270.3.peg.2243|ASF73_02555	41 kDa	0	0	0	0	2
Cell division trigger factor (EC 5.2.1.8) [Xanthomonas sp. Leaf131 | 1736270.3]	fig|1736270.3.peg.258|ASF73_01205	48 kDa	0	0	0	0	2
SSU ribosomal protein S14p (S29e) @ SSU ribosomal protein S14p (S29e), zinc-independent [Xanthomonas sp. Leaf131 | 1736270.3]	fig|1736270.3.peg.323|ASF73_01545	12 kDa	0	0	0	0	2
hypothetical protein [Xanthomonas sp. Leaf131 | 1736270.3]	fig|1736270.3.peg.1592|ASF73_18945	35 kDa	0	0	0	0	2
Mutator MutT protein (7,8-dihydro-8-oxoguanine-triphosphatase) (EC 3.6.1.-) / Thiazole tautomerase TenI-like domain [Xanthomonas sp. Leaf131 | 1736270.3]	fig|1736270.3.peg.1552|ASF73_18770	35 kDa	0	0	0	0	2
Long chain acyl-CoA dehydrogenase [fadN-fadA-fadE operon] (EC 1.3.8.8) [Xanthomonas sp. Leaf131 | 1736270.3]	fig|1736270.3.peg.3032|ASF73_06040	65 kDa	0	0	0	0	2
2-keto-3-deoxy-D-arabino-heptulosonate-7-phosphate synthase II (EC 2.5.1.54) [Xanthomonas sp. Leaf131 | 1736270.3]	fig|1736270.3.peg.308|ASF73_01470	52 kDa	0	0	0	0	2
Prolyl oligopeptidase [Xanthomonas sp. Leaf131 | 1736270.3]	fig|1736270.3.peg.438|ASF73_13705	77 kDa	0	0	0	2	0
L,D-transpeptidase [Xanthomonas sp. Leaf131 | 1736270.3]	fig|1736270.3.peg.2344|ASF73_03010	35 kDa	0	0	0	2	1
FMN oxidoreductase [Xanthomonas sp. Leaf131 | 1736270.3]	fig|1736270.3.peg.2773|ASF73_04860	39 kDa	0	0	0	2	0
Glucose-6-phosphate 1-dehydrogenase (EC 1.1.1.49) [Xanthomonas sp. Leaf131 | 1736270.3]	fig|1736270.3.peg.1282|ASF73_17540	68 kDa	0	0	0	2	0
Maltodextrin glucosidase (EC 3.2.1.20) [Xanthomonas sp. Leaf131 | 1736270.3]	fig|1736270.3.peg.2993|ASF73_05850	60 kDa	0	0	2	0	0
hypothetical protein [Xanthomonas sp. Leaf131 | 1736270.3]	fig|1736270.3.peg.98|ASF73_00445	43 kDa	0	0	0	2	0
hypothetical protein [Xanthomonas sp. Leaf131 | 1736270.3]	fig|1736270.3.peg.2759|ASF73_04790	37 kDa	0	0	0	0	2
SSU ribosomal protein S2p (SAe) [Xanthomonas sp. Leaf131 | 1736270.3]	fig|1736270.3.peg.657|ASF73_14675	31 kDa	0	0	0	0	2
Uronate isomerase (EC 5.3.1.12) [Xanthomonas sp. Leaf131 | 1736270.3]	fig|1736270.3.peg.1098|ASF73_16735	53 kDa	0	0	0	2	0
ATP-dependent RNA helicase [Xanthomonas sp. Leaf131 | 1736270.3]	fig|1736270.3.peg.4392|ASF73_12485	91 kDa	0	0	0	0	2

## Sheet: Table1_B) Leaf148_LC-MSMS
Protein identification of Xanthomonas sp. Leaf148 (selection for gene knockout in Xanthomonas Leaf131 highlighted in orange)
			Total Unique Peptide Count
Identified Proteins (41)	Accession Number	Molecular Weight	L148_wt_3	L148_wt_4
Endoglucanase [Xanthomonas sp. Leaf148 | 1736275.3]	fig|1736275.3.peg.2875|ASF90_11945	52 kDa	67	76
Pectate lyase precursor (EC 4.2.2.2) [Xanthomonas sp. Leaf148 | 1736275.3]	fig|1736275.3.peg.1844|ASF90_07390	40 kDa	28	5
Protease [Xanthomonas sp. Leaf148 | 1736275.3]	fig|1736275.3.peg.3002|ASF90_12530	67 kDa	23	4
Predicted beta-glucoside specific TonB-dependent outer membrane receptor [Xanthomonas sp. Leaf148 | 1736275.3]	fig|1736275.3.peg.1326|ASF90_05165	109 kDa	21	19
Serine protease [Xanthomonas sp. Leaf148 | 1736275.3]	fig|1736275.3.peg.3032|ASF90_12675	57 kDa	20	14
Mannan endo-1,4-beta-mannosidase (EC 3.2.1.78) [Xanthomonas sp. Leaf148 | 1736275.3]	fig|1736275.3.peg.4752|ASF90_20260	36 kDa	15	17
Outer membrane protein [Xanthomonas sp. Leaf148 | 1736275.3]	fig|1736275.3.peg.3001|ASF90_12525	206 kDa	15	14
Outer membrane protein [Xanthomonas sp. Leaf148 | 1736275.3]	fig|1736275.3.peg.884|ASF90_03950	39 kDa	14	6
Lysyl endopeptidase (EC 3.4.21.50) [Xanthomonas sp. Leaf148 | 1736275.3]	fig|1736275.3.peg.2450|ASF90_10075	48 kDa	10	12
hypothetical protein [Xanthomonas sp. Leaf148 | 1736275.3]	fig|1736275.3.peg.589|ASF90_02595	49 kDa	9	9
Peptidyl-Asp metalloendopeptidase (EC 3.4.24.33) [Xanthomonas sp. Leaf148 | 1736275.3]	fig|1736275.3.peg.861|ASF90_03840	44 kDa	7	6
hypothetical protein [Xanthomonas sp. Leaf148 | 1736275.3]	fig|1736275.3.peg.2170|ASF90_08835	36 kDa	7	6
Pectate lyase precursor (EC 4.2.2.2) [Xanthomonas sp. Leaf148 | 1736275.3]	fig|1736275.3.peg.2457|ASF90_10095	37 kDa	5	9
hypothetical protein [Xanthomonas sp. Leaf148 | 1736275.3]	fig|1736275.3.peg.1744|ASF90_06960	30 kDa	5	6
Extracellular protease precursor (EC 3.4.24.-) [Xanthomonas sp. Leaf148 | 1736275.3]	fig|1736275.3.peg.2691|ASF90_11160	38 kDa	5	5
hypothetical protein [Xanthomonas sp. Leaf148 | 1736275.3]	fig|1736275.3.peg.3043|ASF90_12730	22 kDa	5	5
Serine protease [Xanthomonas sp. Leaf148 | 1736275.3]	fig|1736275.3.peg.497|ASF90_02225	98 kDa	4	5
hypothetical protein [Xanthomonas sp. Leaf148 | 1736275.3]	fig|1736275.3.peg.1735	22 kDa	4	4
hypothetical protein [Xanthomonas sp. Leaf148 | 1736275.3]	fig|1736275.3.peg.4312|ASF90_18315	22 kDa	4	4
hypothetical protein [Xanthomonas sp. Leaf148 | 1736275.3]	fig|1736275.3.peg.1871|ASF90_07525	30 kDa	3	4
glycosidase [Xanthomonas sp. Leaf148 | 1736275.3]	fig|1736275.3.peg.3097|ASF90_12975	50 kDa	3	3
Arabinogalactan endo-1,4-beta-galactanase (EC 3.2.1.89) [Xanthomonas sp. Leaf148 | 1736275.3]	fig|1736275.3.peg.3897|ASF90_16480	37 kDa	3	2
hypothetical protein [Xanthomonas sp. Leaf148 | 1736275.3]	fig|1736275.3.peg.2277|ASF90_09315	45 kDa	3	1
D-mannose isomerase (EC 5.3.1.7) [Xanthomonas sp. Leaf148 | 1736275.3]	fig|1736275.3.peg.279|ASF90_01250	47 kDa	3	0
Pectate lyase precursor (EC 4.2.2.2) [Xanthomonas sp. Leaf148 | 1736275.3]	fig|1736275.3.peg.3620|ASF90_15345	42 kDa	2	11
Long-chain fatty acid transport protein [Xanthomonas sp. Leaf148 | 1736275.3]	fig|1736275.3.peg.3702|ASF90_15695	47 kDa	2	5
avirulence protein [Xanthomonas sp. Leaf148 | 1736275.3]	fig|1736275.3.peg.3669|ASF90_15540	67 kDa	2	4
TonB-dependent receptor [Xanthomonas sp. Leaf148 | 1736275.3]	fig|1736275.3.peg.2124|ASF90_08625	107 kDa	2	2
Type IV pilin PilA [Xanthomonas sp. Leaf148 | 1736275.3]	fig|1736275.3.peg.2157|ASF90_08775	14 kDa	2	2
YapH protein [Xanthomonas sp. Leaf148 | 1736275.3]	fig|1736275.3.peg.4526|ASF90_19300	324 kDa	2	2
TonB-dependent receptor [Xanthomonas sp. Leaf148 | 1736275.3]	fig|1736275.3.peg.2381|ASF90_09750	106 kDa	2	1
Outer membrane vitamin B12 receptor BtuB [Xanthomonas sp. Leaf148 | 1736275.3]	fig|1736275.3.peg.2202|ASF90_08975	68 kDa	2	0
OmpA-related protein [Xanthomonas sp. Leaf148 | 1736275.3]	fig|1736275.3.peg.4686|ASF90_19995	110 kDa	1	6
extracellular protease [Xanthomonas sp. Leaf148 | 1736275.3]	fig|1736275.3.peg.3227|ASF90_13545	60 kDa	1	5
TonB-dependent receptor [Xanthomonas sp. Leaf148 | 1736275.3]	fig|1736275.3.peg.1962|ASF90_07915	104 kDa	1	2
Xylanase precursor (EC 3.2.1.8) [Xanthomonas sp. Leaf148 | 1736275.3]	fig|1736275.3.peg.4710|ASF90_20075	37 kDa	1	2
Endoglucanase / Expansin-YoaJ [Xanthomonas sp. Leaf148 | 1736275.3]	fig|1736275.3.peg.2858|ASF90_11895	62 kDa	1	2
Phospholipase/lecithinase/hemolysin [Xanthomonas sp. Leaf148 | 1736275.3]	fig|1736275.3.peg.2138|ASF90_08690	63 kDa	1	2
Flagellin FliC [Xanthomonas sp. Leaf148 | 1736275.3]	fig|1736275.3.peg.4602|ASF90_19630	41 kDa	1	2
Gluconolactonase (EC 3.1.1.17) [Xanthomonas sp. Leaf148 | 1736275.3]	fig|1736275.3.peg.4714|ASF90_20095	37 kDa	0	8
Entericidin B [Xanthomonas sp. Leaf148 | 1736275.3]	fig|1736275.3.peg.1378|ASF90_05385	5 kDa	0	2

## Sheet: Table1_C) Leaf131_KO_selection
Accession Number	Protein	Molecular Weight	Gene knockout	Homologue studied in other Xanthomonas spp.
ASF73_13775	Endoglucanase	52 kDa	13775	XCV0670 (Sole et al. 2015, J. Bacteriol.), XOO4019 (Jha et al. 2007, MPMI)
ASF73_18370	Serine protease	64 kDa	18370	XAC3980 (Laia et al. 2009 BMC Microbiol.), XCV4074 (Szczesny et al. 2010, New Phytol.)
ASF73_04230	Pectate lyase precursor	40 kDa	04230	-
ASF73_20170	Pectate lyase precursor	37 kDa	20170-20190	-
ASF73_20190	Lysyl endopeptidase	48 kDa	20170-20190	-

## Sheet: Table2_A) Tn_screen
Transposon mutagenesis screen, primary candidates
Tn	Tn_ID	Screen1_degradation	Screen2_degradation	Screen2.2_degradation	Screen3_degradation	Gene	Name	Frequency_eachEvent	Frequency_independentAssay	Representative	COG	Comment_gene	IMG_ID	IMG_locus	Link
Tn1a	1_1A_F12a	no	yes			HP	hypothetical protein				-	intergenic; hypothetical protein, XCC2559	2645045537	Ga0102365_119216	IMG (doe.gov)
Tn1b	1_1A_F12b	no	yes			YffH/AdpP	nudix-type nucleoside diphosphatase, YffH/AdpP family				-	intergenic; hypothetical protein, XCC2559	2645045538	Ga0102365_119217	IMG (doe.gov)
Tn2a	2_1B_H4	delayed	delayed			HP	hypothetical protein				-	intergenic; hypothetical protein, toxic protein SymE	2645043556	Ga0102365_1072
Tn2b	2_1B_H4	delayed	delayed			SymE	toxic protein SymE				-	intergenic; hypothetical protein, toxic protein SymE	2645043557	Ga0102365_1073
Tn3a	3_1C_E10a	delayed	yes			AlgZ	sensor histidine kinase AlgZ	1			-	intergenic; sensor histidine kinase AlgZ, hypothetical protein	2645045601	Ga0102365_119280
Tn3b	3_1C_E10b	delayed	yes			HP	hypothetical protein	1			-	intergenic; sensor histidine kinase AlgZ, hypothetical protein	2645045602	Ga0102365_119281
Tn4	4_1C_G5	delayed	yes			motB	flagellar motor protein MotB	1			COG1360		2645045279	Ga0102365_118555	IMG (doe.gov)
Tn5	5_2A_E12	no	yes			gtf	Glycosyltransferase, GT2 family	19	4		COG1216		2645045247	Ga0102365_118523	IMG (doe.gov)
Tn6	6_2A_F6	delayed	yes			PilY1	type IV pilus assembly protein PilY1	6	4		COG3419		2645045604	Ga0102365_119283	IMG (doe.gov)
Tn7	7_2A_H5	delayed	yes			RsbU	sigma-B regulation protein RsbU (phosphoserine phosphatase)	2			-		2645045629	Ga0102365_1207	IMG (doe.gov)
Tn8	8_2C_E5	delayed	yes			manB	phosphomannomutase	1			COG1109		2645043286	Ga0102365_105330	IMG (doe.gov)
Tn9	9_2C_G5	delayed	yes			PilM	type IV pilus assembly protein PilM	1			COG3166		2645044149	Ga0102365_112301	IMG (doe.gov)
Tn10	10_2D_C7	delayed	delayed		no	glucanase	Concanavalin A-like lectin/glucanases superfamily protein (XCC0123)	2	2	10_2D_C7	-		2645043637	Ga0102365_10783	IMG (doe.gov)
Tn11	11_2D_E9	delayed	delayed	delayed	delayed	fliM	flagellar motor switch protein FliM	1		11_2D_E9	COG1868		2645045256	Ga0102365_118532	IMG (doe.gov)
Tn12	12_2F_F12	no	yes	yes		NA	NA				NA
Tn13	13_3A_F9	delayed	yes	yes	delayed	tldD	predicted Zn dependent protease	1		13_3A_F9	COG0312		2645043595	Ga0102365_10741	IMG (doe.gov)
Tn14	14_3C_G6	delayed	yes	yes		cheA	sensor kinase CheA	1			-		2645045272	Ga0102365_118548	IMG (doe.gov)
Tn15a	15_3D_A2a	delayed	yes	delayed	no	iroN	outer membrane receptor for ferrienterochelin	1		15_3D_A2	COG4771	two hits	2645043633	Ga0102365_10779	IMG (doe.gov)
Tn15b	15_3D_A2b	delayed	yes	delayed	no	gtf	Glycosyltransferase, GT2 family	1			COG4771	two hits	2645045247	Ga0102365_118523
Tn16	16_3E_F3	delayed	yes	yes		fliC	flagellin	1			COG1344		2645045227	Ga0102365_118503	IMG (doe.gov)
Tn17	17_3G_B5	delayed	yes	yes		PilY1	type IV pilus assembly protein PilY1				COG3419		2645045604	Ga0102365_119283	IMG (doe.gov)
Tn18	18_3H_B2	delayed	yes	delayed		fhlB	flagellar biosynthetic protein FlhB	1			COG1377		2645045265	Ga0102365_118541	IMG (doe.gov)
Tn19a	19_3H_B5a	delayed	yes	yes		TBDR	TonB-dependent receptor	1			COG3419	two hits	2645042291	Ga0102365_10212	IMG (doe.gov)
Tn19b	19_3H_B5b	delayed	yes	yes		PilY1	type IV pilus assembly protein PilY1	1			COG3419	two hits
Tn20	20_3I_A12	no	yes	yes		RsbU	sigma-B regulation protein RsbU (phosphoserine phosphatase)				-		2645045629	Ga0102365_1207	IMG (doe.gov)
Tn21	21_3I_G11	delayed	yes	delayed	delayed	flgI	flagellar basal body P ring protein FlgI	1		21_3I_G11	COG1706		2645045223	Ga0102365_118499	IMG (doe.gov)
Tn22	22_3J_H4	delayed	delayed	delayed		fliM	flagellar motor switch protein FliM	1			COG1868		2645045256	Ga0102365_118532	IMG (doe.gov)
Tn23a	23_4A_B8a	delayed	delayed	delayed		dgkA	diacylglycerol kinase	2			COG0818	two hits	2645043449	Ga0102365_106150	IMG (doe.gov)
Tn23b	23_4A_B8b	delayed	delayed	delayed		flgK	flagellar hook-associated protein 1 FlgK	2			COG0818	two hits	2645045225	Ga0102365_118501	IMG (doe.gov)
Tn24	24_4C_F1	delayed	yes	delayed	delayed	dgkA	diacylglycerol kinase			24_4C_F1	COG0818		2645043449	Ga0102365_106150
Tn25	25_4D_A7	no	NA (no growth)			NA	NA				NA
Tn26a	26_4D_E3a	delayed	no (low OD)	yes	delayed	pykA	pyruvate kinase	2	2	26_4D_E3	COG0469	intergenic; pykA, fructose-bisphosphate aldolase	2645044110	Ga0102365_112262	IMG (doe.gov)
Tn26b	26_4D_E3b	delayed	no (low OD)	yes	delayed	XCC3185	fructose-bisphosphate aldolase	2	2		COG0469	intergenic; pykA, fructose-bisphosphate aldolase	2645044109	Ga0102365_112261	IMG (doe.gov)
Tn27	27_4E_A5	delayed	no	yes		PilY1	type IV pilus assembly protein PilY1				COG3419		2645045604	Ga0102365_119283	IMG (doe.gov)
Tn28	28_4E_E6	no	no	delayed	no	rplQ	ribosomal protein L17	1		28_4E_E6	COG0203		2645042252	Ga0102365_101307	IMG (doe.gov)
Tn29	29_5A_B2	delayed	yes	yes	delayed	PilY1	type IV pilus assembly protein PilY1			29_5A_B2	COG3419		2645045604	Ga0102365_119283	IMG (doe.gov)
Tn30	30_5B_F1	delayed	yes			motA	chemotaxis protein MotA	1			COG1291		2645045278	Ga0102365_118554	IMG (doe.gov)
Tn31	31_5C_B10	delayed	yes			gtf	Glycosyltransferase, GT2 family				COG1216		2645045247	Ga0102365_118523	IMG (doe.gov)
Tn32	32_5E_D11	delayed	yes			gtf	Glycosyltransferase, GT2 family				COG1216		2645045247	Ga0102365_118523	IMG (doe.gov)
Tn33	33_5E_D12	no	yes			gtf	Glycosyltransferase, GT2 family				COG1216		2645045247	Ga0102365_118523	IMG (doe.gov)
Tn34	34_5F_C5	delayed	yes			gtf	Glycosyltransferase, GT2 family				COG1216		2645045247	Ga0102365_118523	IMG (doe.gov)
Tn35	35_5H_C3	delayed	delayed			pykA	pyruvate kinase				COG0469		2645044110	Ga0102365_112262	IMG (doe.gov)
Tn36	36_5H_G7	delayed	yes			glucanase	Concanavalin A-like lectin/glucanases superfamily protein (XCC0123)				-		2645043637	Ga0102365_10783	IMG (doe.gov)
Tn37	37_5I_B7	no	no		no	gtf	Glycosyltransferase, GT2 family			37_5I_B7	COG1216		2645045247	Ga0102365_118523	IMG (doe.gov)
Tn38a	38_5J_B3a	delayed	yes			PilY1	type IV pilus assembly protein PilY1				-	PilY1	2645045604	Ga0102365_119283	IMG (doe.gov)
Tn38b	38_5J_B3b	delayed	yes			PilW	type IV pilus assembly protein PilW				-	PilW
Tn39a	39_5J_H9a	delayed	yes			pec	pectinesterase	1				two hits	2645043635	Ga0102365_10781	IMG (doe.gov)
Tn39b	39_5J_H9b	delayed	yes			gtf	Glycosyltransferase, GT2 family	1				two hits	2645045247	Ga0102365_118523	IMG (doe.gov)
Tn40	40_6A_C2	no	yes			gtf	Glycosyltransferase, GT2 family				COG1216		2645045247	Ga0102365_118523	IMG (doe.gov)
Tn41	41_6A_C7	no	yes			HP	hypothetical protein				-		2645042991	Ga0102365_10535	IMG (doe.gov)
Tn42a	42_6A_E5a	delayed	delayed	delayed		fliL		2	1			intergenic; PAS/PAC, MarR family transcriptional regulator, transcriptional regulator for hemolysin; two hits	2645045955	Ga0102365_121113	IMG (doe.gov)
Tn42b	42_6A_E5b	delayed	delayed	delayed		histidine kinase	PAS domain S-box-containing protein, histidine kinase; MarR family transcriptional regulator, transcriptional regulator for hemolysin	2	1			intergenic; PAS/PAC, MarR family transcriptional regulator, transcriptional regulator for hemolysin; two hits	2645045954	Ga0102365_121112	IMG (doe.gov)
Tn43	43_6A_E7	delayed	yes			gtf	Glycosyltransferase, GT2 family				COG1216		2645045247	Ga0102365_118523	IMG (doe.gov)
Tn44	44_6B_F4	delayed	yes			gtf	Glycosyltransferase, GT2 family				COG1216		2645045247	Ga0102365_118523	IMG (doe.gov)
Tn45	45_6C_C12	delayed	yes			gtf	Glycosyltransferase, GT2 family				COG1216		2645045247	Ga0102365_118523	IMG (doe.gov)
Tn46	46_6C_F6	delayed	delayed			gtf	Glycosyltransferase, GT2 family				COG1216		2645045247	Ga0102365_118523	IMG (doe.gov)
Tn47	47_6C_G7	delayed	yes			NA	NA				NA
Tn48	48_6C_G8	delayed	delayed			gtf	Glycosyltransferase, GT2 family				COG1216		2645045247	Ga0102365_118523	IMG (doe.gov)
Tn49	49_6F_B12	no	yes			gtf	Glycosyltransferase, GT2 family				COG1216		2645045247	Ga0102365_118523	IMG (doe.gov)
Tn50a	50_6F_E5a	delayed	yes			histidine kinase	PAS domain S-box-containing protein, histidine kinase	1				intergenic; PAS/PAC, MarR family transcriptional regulator, transcriptional regulator for hemolysin; two hits	2645045954	Ga0102365_121112	IMG (doe.gov)
Tn50b	50_6F_E5b	delayed	yes			MarR	MarR family transcriptional regulator, transcriptional regulator for hemolysin	1				intergenic; PAS/PAC, MarR family transcriptional regulator, transcriptional regulator for hemolysin; two hits	2645045955	Ga0102365_121113	IMG (doe.gov)
Tn51	51_6F_F12	delayed	yes			TraR/DksA	transcriptional regulator, TraR/DksA family	1			COG1734		2645044944	Ga0102365_118220	IMG (doe.gov)
Tn52	52_6F_G1	delayed	yes			fvpA	outer-membrane receptor for ferric coprogen and ferric-rhodotorulic acid	1			COG4773		2645044687	Ga0102365_117196	IMG (doe.gov)
Tn53	53_6G_C3	delayed	yes			GspH/FimT	GspH/FimT family pseudolipin	1
Tn54	54_6G_D6	no	yes			serC	phosphoserine aminotransferase apoenzyme	1			COG1932		2645046004	Ga0102365_121162	IMG (doe.gov)
Tn55	55_6G_D12	delayed	delayed			gtf	Glycosyltransferase, GT2 family				COG1216		2645045247	Ga0102365_118523	IMG (doe.gov)
Tn56	56_6G_H1	delayed	yes			gtf	Glycosyltransferase, GT2 family				COG1216		2645045247	Ga0102365_118523	IMG (doe.gov)
Tn57	57_6H_B6	delayed	delayed			gtf	Glycosyltransferase, GT2 family				COG1216		2645045247	Ga0102365_118523	IMG (doe.gov)
Tn58	58_6H_F5	delayed	yes			dniR	membrane-bound lytic murein transglycosylase D	1			-		2645045541	Ga0102365_119220	IMG (doe.gov)
Tn59a	59_6H_G2a	delayed	no		no	XCC0934	NADPH:quinone reductase or related Zn dependent oxidoreductase (XCC0934)	1		59_6H_G2	COG0604	intergentic;	2645042238	Ga0102365_101293	IMG (doe.gov)
Tn59b	59_6H_G2b	delayed	no		no	mopB	OmpA-OmpF porin, OOP family	1			COG2885	intergentic;	2645042237	Ga0102365_101292	IMG (doe.gov)
Tn60	60_6I_H3	delayed	delayed			gtf	Glycosyltransferase, GT2 family				COG1216		2645045247	Ga0102365_118523	IMG (doe.gov)
Tn61	61_6J_G8	delayed	delayed			gtf	Glycosyltransferase, GT2 family				COG1216		2645045247	Ga0102365_118523	IMG (doe.gov)
Tn62	62_7E_E12	no		yes		NA	NA				NA
Tn63	63_7F_H12	no		yes		NA	NA				NA
Tn64	64_7H_D10	delayed		yes		NA	NA				NA
Tn65	65_8A_A6	delayed		yes		NA	NA				NA
Tn66	66_8B_B6	delayed		yes		NA	NA				NA
Tn67	67_8B_B8	delayed		delayed		HP	hypothetical protein				-		2645042906	Ga0102365_104154	IMG (doe.gov)
Tn68	68_8B_D10	no		no	no	dsbB	Thiol:disulfide interchange protein DsbB	1		68_8B_D10	COG1495		2645042251	Ga0102365_101306	IMG (doe.gov)
Tn69	69_8B_G7	no		delayed	no	flhA	flagellar biosynthesis protein FlhA	1		69_8B_G7	COG1298		2645045266	Ga0102365_118542	IMG (doe.gov)
Tn70	70_8B_F12	delayed		yes		NA	NA				NA
Tn71	71_8B_G12	delayed		yes		NA	NA				NA
Tn72	72_8B_H12	delayed		yes		NA	NA				NA
Tn73	73_8C_A3	delayed		yes		NA	NA				NA
Tn74	74_8C_B4	delayed		yes		NA	NA				NA
Tn75	75_8C_C8	delayed		yes		NA	NA				NA
Tn76	76_8C_G7	delayed		yes		NA	NA				NA
Tn77	77_8D_A8	delayed		delayed	no	lolA	outer membrane lipoprotein carrier protein	1		77_8D_A8	COG2834		2645045194	Ga0102365_118470	IMG (doe.gov)
Tn78	78_8E_A11	delayed		yes		NA	NA				NA
Tn79	79_8E_D7	delayed		delayed		flgK	flagellar hook-associated protein 1 FlgK	2	2		COG1256		2645045225	Ga0102365_118501	IMG (doe.gov)
Tn80	80_8I_E6	no		no	no	xpsE	type II secretion system protein E (GspE)	1		80_8I_E6	COG2804		2645043322	Ga0102365_10621	IMG (doe.gov)
Tn81	81_8J_E6	delayed		no	no	xpsD	type II secretion system protein D (GspD)	1		81_8J_E6	COG1450		2645043332	Ga0102365_10631	IMG (doe.gov)

## Sheet: Table2_B) Tn_candidates
Transposon mutagenesis screen, validated candidates
Tn ID	Gene ID	Protein ID	Gene	24h	48h	Name	COG	COG category	Tn mutants	Signal peptide	Neighbourhood
10_2D_C07	ASF73_19940	WP_005996292.1	glucanase	**	***	Glucanase/concanavalin A-like lectin	-	-	2	Yes	Operon
11_2D_E09	ASF73_08470	WP_011347265.1	fliM	**	ns	Flagellar motor switch protein FliM	COG1868	Cell motility	1	No	Operon
13_3A_F09	ASF73_19730	WP_007962710.1	tldD	**	ns	Predicted Zn-dependent protease	COG0312	-	1	No	Operon
15_3D_A02	ASF73_19920	WP_055823138	iroN	**	***	Outer membrane receptor for ferrienterochelin	COG4771	Inorganic ion transport and metabolism	1	Yes	Single gene
21_3I_G11	ASF73_08310	WP_005914444.1	flgI	*	ns	Flagellar basal body P ring protein FlgI	COG1706	Cell motility	1	Yes	Operon
24_4C_F01	ASF73_19005	WP_002811893.1	dgkA	*	ns	Diacylglycerol kinase	COG0818	Lipid transport and metabolism	1	No	Single gene
26_4D_E03	ASF73_02900	WP_017118829.1	XCC3185^	**	ns	Fructose bisphosphate aldolase class 1	COG1216	Carbohydrate transport and metabolism	2	No	Single gene
28_4E_E06		WP_003486665.1	rplQ	**	***	Ribosomal protein L17	COG0203	Translation, ribosomal structure and biogenesis	1	No	Single gene
29_5A_B2	ASF73_10200	WP_017113539.1	pilY1	**	ns	Pilus associated adhesin PilY1	COG3419	Cell motility, Extracellular structures	4	No	Operon
37_5I_B7	ASF73_08425	WP_011347271.1	gtf	**	***	Glycosyltransferase	COG1216	Carbohydrate transport and metabolism	4	No	Single gene
59_6H_G2	ASF73_01410	WP_017171142.1	mopB^	**	**	OmpA-OmpF porin, OOP family	COG2885	Cell wall/membrane/envelope biogenesis	1	Yes	Single gene
68_8B_D10	ASF73_01480	WP_010371131.1	dsbB	***	***	Thiol:disulfide interchange protein DsbB	COG1495	Posttranslational modification, protein turnover, chaperones	1	No	Single gene
69_8B_G7	ASF73_08520	WP_019302100.1	flhA	**	**	Flagellar biosynthesis protein FlhA	COG1298	Cell motility	1	No	Operon
77_8D_A8	ASF73_08165	WP_005991030.1	lolA	**	***	Outer membrane lipoprotein carrier protein	COG2834	Cell wall/membrane/envelope biogenesis	1	Yes	Operon
80_8I_E6	ASF73_18375	WP_019237945.1	xpsE	**	***	Type II secretion system protein E (GspE)	COG2804	Secretion, Extracellular structures	1	No	Single gene
81_8J_E6	ASF73_18425	WP_007965192.1	xpsD	**	***	Type II secretion system protein D (GspD)	COG1450	Secretion, Extracellular structures	1	No	Operon
^ intergenic Tn insertion				*, **, *** indicate significant difference (p<0.05, 0.01, 0.001) compared to Leaf131 wildtype at 24h or 48h					number of independent Tn mutants isolated

## Sheet: Table3_A) SynCom138
Strain_ID	Strain_Leaf_ID	cluster_representative	Phylum	Family	Genus
2	Leaf2	Leaf2	Proteobacteria	Sphingomonadaceae	Novosphingobium
3	Leaf3	Leaf3	Actinobacteria	Sanguibacteraceae	Sanguibacter
4	Leaf4	Leaf4	Proteobacteria	Sphingomonadaceae	Sphingomonas
5	Leaf5	Leaf5	Proteobacteria	Sphingomonadaceae	Sphingomonas
10	Leaf10	Leaf10	Proteobacteria	Sphingomonadaceae	Sphingomonas
13	Leaf13	Leaf13	Firmicutes	Bacillaceae	Bacillus
15	Leaf15	Leaf15	Proteobacteria	Pseudomonadaceae	Pseudomonas
17	Leaf17	Leaf17	Proteobacteria	Sphingomonadaceae	Sphingomonas
21	Leaf21	Leaf21	Proteobacteria	Sphingomonadaceae	Sphingomonas
26	Leaf26	Leaf26	Proteobacteria	Sphingomonadaceae	Sphingobium
28	Leaf28	Leaf28	Proteobacteria	Sphingomonadaceae	Sphingomonas
30	Leaf30	Leaf30	Proteobacteria	Sphingomonadaceae	Sphingomonas
32	Leaf32	Leaf32	Proteobacteria	Sphingomonadaceae	Sphingomonas
33	Leaf33	Leaf33	Proteobacteria	Sphingomonadaceae	Sphingomonas
34	Leaf34	Leaf34	Proteobacteria	Sphingomonadaceae	Sphingomonas
41	Leaf41	Leaf41	Bacteroidetes	Sphingobacteriaceae	Pedobacter
42	Leaf42	Leaf42	Proteobacteria	Sphingomonadaceae	Sphingomonas
49	Leaf49	Leaf49	Firmicutes	Bacillaceae	Bacillus
50	Leaf50	Leaf50	Proteobacteria	Enterobacteriaceae	Serratia
51	Leaf51	Leaf51	Proteobacteria	Enterobacteriaceae	Serratia
53	Leaf53	Leaf53	Proteobacteria	Enterobacteriaceae	Erwinia
58	Leaf58	Leaf58	Proteobacteria	Pseudomonadaceae	Pseudomonas
59	Leaf59	Leaf59	Proteobacteria	Pseudomonadaceae	Pseudomonas
61	Leaf61	Leaf61	Proteobacteria	Oxalobacteraceae	Duganella
62	Leaf62	Leaf62	Proteobacteria	Sphingomonadaceae	Sphingomonas
64	Leaf64	Leaf64	Proteobacteria	Hyphomicrobiaceae	Devosia
67	Leaf67	Leaf67	Proteobacteria	Sphingomonadaceae	Sphingomonas
68	Leaf68	Leaf68	Proteobacteria	Rhizobiaceae	Rhizobium
69	Leaf69	Leaf69	Actinobacteria	Micrococcaceae	Arthrobacter
70	Leaf70	Leaf70	Proteobacteria	Xanthomonadaceae	Stenotrophomonas
72	Leaf72	Leaf72	Firmicutes	Paenibacillaceae	Paenibacillus
73	Leaf73	Leaf73	Proteobacteria	Comamonadaceae	Acidovorax
75	Leaf75	Leaf75	Firmicutes	Bacilli	Bacillus
76	Leaf76	Leaf76	Proteobacteria	Comamonadaceae	Acidovorax
78	Leaf78	Leaf78	Proteobacteria	Comamonadaceae	Acidovorax
82	Leaf82	Leaf82	Bacteroidetes	Flavobacteriaceae	Flavobacterium
83	Leaf83	Leaf83	Proteobacteria	Pseudomonadaceae	Pseudomonas
85	Leaf85	Leaf85	Proteobacteria	Methylobacteriaceae	Methylobacterium
86	Leaf86	Leaf86	Proteobacteria	Methylobacteriaceae	Methylobacterium
87	Leaf87	Leaf87	Proteobacteria	Methylobacteriaceae	Methylobacterium
88	Leaf88	Leaf88	Proteobacteria	Methylobacteriaceae	Methylobacterium
90	Leaf90	Leaf90	Proteobacteria	Methylobacteriaceae	Methylobacterium
91	Leaf91	Leaf91	Proteobacteria	Methylobacteriaceae	Methylobacterium
99	Leaf99	Leaf99	Proteobacteria	Methylobacteriaceae	Methylobacterium
106	Leaf106	Leaf106	Proteobacteria	Methylobacteriaceae	Methylobacterium
118	Leaf118	Leaf118	Proteobacteria	Methylobacteriaceae	Methylobacterium
122	Leaf122	Leaf122	Proteobacteria	Methylobacteriaceae	Methylobacterium
126	Leaf126	Leaf126	Proteobacteria	Oxalobacteraceae	Duganella
127	Leaf127	Leaf127	Proteobacteria	Pseudomonadaceae	Pseudomonas
129	Leaf129	Leaf129	Proteobacteria	Pseudomonadaceae	Pseudomonas
130	Leaf130	Leaf130	Proteobacteria	Moraxellaceae	Acinetobacter
131	Leaf131	Leaf131	Proteobacteria	Xanthomonadaceae	Xanthomonas
132	Leaf132	Leaf132	Bacteroidetes	Sphingobacteriaceae	Pedobacter
137	Leaf137	Leaf137	Actinobacteria	Micrococcaceae	Arthrobacter
139	Leaf139	Leaf139	Proteobacteria	Oxalobacteraceae	Massilia
141	Leaf141	Leaf141	Actinobacteria	Micrococcaceae	Arthrobacter
145	Leaf145	Leaf145	Actinobacteria	Micrococcaceae	Arthrobacter
151	Leaf151	Leaf151	Actinobacteria	Microbacteriaceae	Microbacterium
160	Leaf160	Leaf160	Proteobacteria	Comamonadaceae	Acidovorax
161	Leaf161	Leaf161	Actinobacteria	Microbacteriaceae	Microbacterium
164	Leaf164	Leaf164	Actinobacteria	Microbacteriaceae	Rathayibacter
168	Leaf168	Leaf168	Proteobacteria	Caulobacteraceae	Brevundimonas
176	Leaf176	Leaf176	Bacteroidetes	Sphingobacteriaceae	Pedobacter
177	Leaf177	Leaf177	Proteobacteria	Burkholderiaceae	Burkholderia
180	Leaf180	Leaf180	Bacteroidetes	Flavobacteriaceae	Chryseobacterium
182	Leaf182	Leaf182	Firmicutes	Paenibacillaceae	Brevibacillus
183	Leaf183	Leaf183	Actinobacteria	Microbacteriaceae	Curtobacterium
185	Leaf185	Leaf185	Actinobacteria	Microbacteriaceae	Rathayibacter
187	Leaf187	Leaf187	Firmicutes	Bacillales	Exiguobacterium
189	Leaf189	Leaf189	Bacteroidetes	Cytophagaceae	Dyadobacter
201	Leaf201	Leaf201	Bacteroidetes	Flavobacteriaceae	Chryseobacterium
203	Leaf203	Leaf203	Actinobacteria	Microbacteriaceae	Microbacterium
208	Leaf208	Leaf208	Proteobacteria	Sphingomonadaceae	Sphingomonas
216	Leaf216	Leaf216	Bacteroidetes	Sphingobacteriaceae	Pedobacter
220	Leaf220	Leaf220	Proteobacteria	Comamonadaceae	Variovorax
222	Leaf222	Leaf222	Actinobacteria	Microbacteriaceae	Agromyces
225	Leaf225	Leaf225	Actinobacteria	Nocardiaceae	Rhodococcus
226	Leaf226	Leaf226	Proteobacteria	Sphingomonadaceae	Sphingomonas
231	Leaf231	Leaf231	Proteobacteria	Sphingomonadaceae	Sphingomonas
233	Leaf233	Leaf233	Actinobacteria	Nocardiaceae	Rhodococcus
234	Leaf234	Leaf234	Actinobacteria	Micrococcaceae	Arthrobacter
242	Leaf242	Leaf242	Proteobacteria	Sphingomonadaceae	Sphingomonas
250	Leaf250	Leaf250	Bacteroidetes	Sphingobacteriaceae	Pedobacter
254	Leaf254	Leaf254	Actinobacteria	Microbacteriaceae	Frigoribacterium
257	Leaf257	Leaf257	Proteobacteria	Sphingomonadaceae	Sphingomonas
261	Leaf261	Leaf261	Actinobacteria	Microbacteriaceae	Curtobacterium
262	Leaf262	Leaf262	Proteobacteria	Rhizobiaceae	Rhizobium
263	Leaf263	Leaf263	Actinobacteria	Microbacteriaceae	Clavibacter
264	Leaf264	Leaf264	Actinobacteria	Microbacteriaceae	Leifsonia
265	Leaf265	Leaf265	Proteobacteria	Comamonadaceae	Pseudorhodoferax
267	Leaf267	Leaf267	Proteobacteria	Comamonadaceae	Variovorax
272	Leaf272	Leaf245	Actinobacteria	Nocardioidaceae	Aeromicrobium
274	Leaf274	Leaf274	Proteobacteria	Comamonadaceae	Pseudorhodoferax
280	Leaf280	Leaf280	Proteobacteria	Caulobacteraceae	Brevundimonas
285	Leaf285	Leaf285	Actinobacteria	Nocardioidaceae	Nocardioides
288	Leaf288	Leaf288	Actinobacteria	Microbacteriaceae	Microbacterium
289	Leaf289	Leaf289	Actinobacteria	Nocardioidaceae	Aeromicrobium
299	Leaf299	Leaf299	Actinobacteria	Microbacteriaceae	Rathayibacter
304	Leaf304	Leaf304	Actinobacteria	Microbacteriaceae	Frondihabitans
306	Leaf306	Leaf306	Proteobacteria	Rhizobiaceae	Rhizobium
311	Leaf311	Leaf311	Proteobacteria	Rhizobiaceae	Rhizobium
313	Leaf313	Leaf313	Bacteroidetes	Flavobacteriaceae	Chryseobacterium
314	Leaf314	Leaf314	Actinobacteria	Microbacteriaceae	Plantibacter
324	Leaf324	Leaf324	Proteobacteria	Aurantimonadaceae	Aureimonas
326	Leaf326	Leaf326	Deinococcus-Thermus	Deinococcaceae	Deinococcus
334	Leaf334	Leaf334	Actinobacteria	Cellulomonadaceae	Cellulomonas
335	Leaf335	Leaf335	Actinobacteria	Microbacteriaceae	Agreia
336	Leaf336	Leaf336	Actinobacteria	Microbacteriaceae	Leifsonia
337	Leaf337	Leaf337	Actinobacteria	Micrococcaceae	Arthrobacter
339	Leaf339	Leaf339	Proteobacteria	Sphingomonadaceae	Sphingomonas
343	Leaf343	Leaf343	Proteobacteria	Sphingomonadaceae	Sphingomonas
344	Leaf344	Leaf344	Proteobacteria	Bradyrhizobiaceae	Bosea
350	Leaf350	Leaf350	Actinobacteria	Nocardioidaceae	Aeromicrobium
351	Leaf351	Leaf351	Actinobacteria	Microbacteriaceae	Microbacterium
354	Leaf354	Leaf354	Actinobacteria	Nocardiaceae	Williamsia
357	Leaf357	Leaf357	Proteobacteria	Sphingomonadaceae	Sphingomonas
359	Leaf359	Leaf359	Bacteroidetes	Flavobacteriaceae	Flavobacterium
361	Leaf361	Leaf361	Proteobacteria	Methylobacteriaceae	Methylobacterium
363	Leaf363	Leaf363	Proteobacteria	Caulobacteraceae	Brevundimonas
369	Leaf369	Leaf369	Actinobacteria	Geodermatophilaceae	Geodermatophilus
371	Leaf371	Leaf371	Proteobacteria	Rhizobiaceae	Rhizobium
380	Leaf380	Leaf380	Actinobacteria	Geodermatophilaceae	Blastococcus
391	Leaf391	Leaf391	Proteobacteria	Rhizobiaceae	Rhizobium
394	Leaf394	Leaf394	Bacteroidetes	Flavobacteriaceae	Chryseobacterium
396	Leaf396	Leaf396	Proteobacteria	Bradyrhizobiaceae	Bradyrhizobium
400	Leaf400	Leaf400	Proteobacteria	Comamonadaceae	Acidovorax
405	Leaf405	Leaf405	Bacteroidetes	Flavobacteriaceae	Chryseobacterium
406	Leaf406	Leaf406	Firmicutes	Bacillaceae	Bacillus
412	Leaf412	Leaf412	Proteobacteria	Sphingomonadaceae	Sphingomonas
416	Leaf416	Leaf416	Proteobacteria	Methylophilaceae	Methylophilus
420	Leaf420	Leaf420	Proteobacteria	Hyphomicrobiaceae	Devosia
427	Leaf427	Leaf427	Proteobacteria	Aurantimonadaceae	Aurantimonas
434	Leaf434	Leaf434	Proteobacteria	Pseudomonadaceae	Pseudomonas
443	Leaf443	Leaf443	Proteobacteria	Aurantimonadaceae	Aurantimonas
446	Leaf446	Leaf446	Actinobacteria	Nocardioidaceae	Marmoricola
454	Leaf454	Leaf454	Proteobacteria	Aurantimonadaceae	Aurantimonas
456	Leaf456	Leaf456	Proteobacteria	Methylobacteriaceae	Methylobacterium
466	Leaf466	Leaf466	Proteobacteria	Methylobacteriaceae	Methylobacterium

## Sheet: Table3_B) dropout_ASV_table
	D1	D2	D3	D4	D5	D6	D7	D8	D9	D10	D11	D12	D13	D14	D15	D16	D17	D18	D19	D20	D21	D22	D23	D24	D25	D26	D27	D28	D29	D30	D31	D32	D33	D34	D35	D36	D37	D38	D39	D40	D41	D42	D43	D44	D45	D46	D47	D48	D49
Leaf10	0	18	2	0	5	0	12	0	27	13	0	0	1	17	18	0	11	42	144	68	1	67	132	1	124	0	1	57	1	109	0	63	42	13	31	1	30	233	0	0	82	6	125	59	0	146	0	0	22
Leaf106	0	54	1	0	0	2	0	466	0	10	1	0	4	0	0	0	23	1	7	0	3	0	1	0	44	0	0	1	0	0	0	0	1	31	37	0	0	2	0	81	0	171	0	0	0	1	0	0	2
Leaf118	0	15	0	0	0	0	1	1	1	0	0	0	0	0	0	0	14	2	0	0	0	0	16	1	0	0	21	0	0	16	0	3	2	20	1	0	1	4	0	0	1	3	0	0	0	1	6	0	0
Leaf122	1	267	35	0	1504	736	37	2	19	486	162	316	15	20	9	0	45	79	13	59	14	112	223	327	1081	2	8	82	296	17	23	14	32	43	198	38	118	45	848	11	928	7	58	22	1	97	502	1312	20
Leaf126	0	0	0	0	0	0	0	0	0	0	0	0	0	0	0	0	92	0	0	0	0	0	0	1	1	0	0	0	0	0	0	0	0	95	0	0	0	0	0	1	0	0	0	0	0	0	0	0	0
Leaf127	0	0	0	0	0	3	15	0	0	13	0	0	0	0	0	0	30	0	0	19	0	2	1	1	0	0	0	0	0	0	23	0	1	21	0	1	3	1	0	1	1	0	5	0	2	0	0	0	1
Leaf129	0	0	0	0	0	0	0	0	0	0	0	0	0	0	0	0	29	0	0	0	0	1	0	0	0	0	0	0	0	0	1	0	0	27	0	0	0	0	0	0	0	0	0	0	0	0	0	0	0
Leaf13	0	0	0	0	0	0	0	0	0	0	0	0	0	0	0	0	28	0	0	0	0	0	0	0	0	0	0	0	0	1	0	0	0	36	0	0	0	0	0	0	0	0	0	0	0	0	0	0	0
Leaf130	0	6	4	0	0	0	2	1	8	0	1	4	0	1	0	0	0	2	2	3	1	2	0	6	4	0	1	0	1	0	1	0	19	0	1	0	0	3	0	2	0	4	2	1	0	4	1	0	2
Leaf131	0	0	1	0	20	0	264	11	2	339	150	285	65	0	0	0	26	0	0	103	245	0	12	1193	0	0	49	0	632	18	536	69	0	1	65	30	0	479	103	0	208	1	0	31	2147	246	0	0	0
Leaf132	0	7	0	0	0	6	9	0	0	0	0	0	1	0	1	0	1	3	4	1	0	0	4	1	0	0	2	0	0	1	0	0	0	2	1	0	2	0	2	0	1	0	3	0	0	0	5	4	1
Leaf137	0	176	45	0	13	30	41	81	90	13	22	90	5	56	37	0	32	117	12	65	58	19	10	255	88	0	59	13	261	48	14	46	103	28	112	48	12	61	34	72	40	36	181	55	108	13	65	23	80
Leaf139	0	0	0	0	0	0	0	0	0	0	0	0	0	0	0	0	0	0	0	0	0	0	0	0	0	0	0	0	0	0	0	0	0	0	0	0	0	0	0	0	0	0	0	0	0	0	0	0	0
Leaf141	0	22	0	0	1	0	8	13	0	42	0	1	1	1	2	0	35	3	1	26	8	1	1	18	2	0	0	0	7	0	1	1	2	68	1	0	0	0	0	15	6	2	8	2	538	0	1	0	1
Leaf145	1	464	47	0	59	26	63	60	71	20	48	111	7	69	57	0	33	258	62	239	72	31	26	193	295	0	194	19	1014	92	15	72	179	63	131	46	9	148	53	112	85	131	300	43	51	35	127	11	66
Leaf15	1	242	8	0	56	51	527	207	96	13	26	187	5	0	2	0	23	2	84	195	144	114	31	32	26	0	4	38	29	2	21	62	43	34	16	39	7	29	53	41	16	45	89	84	675	21	17	18	64
Leaf151	0	1278	77	1	1209	166	11	6	856	1142	4	2138	122	0	86	0	17	87	10	52	0	9	199	12	867	2	0	257	1138	0	0	524	31	22	205	92	7	436	16	331	25	0	7	103	6	757	5	1	41
Leaf160	0	6	0	0	1	0	2	3	15	15	12	1	3	3	2	0	51	1	1	18	5	17	11	8	3	0	7	5	0	8	0	5	21	41	0	2	17	27	3	0	0	2	0	6	25	5	7	0	38
Leaf161	0	40	31	0	38	5	206	10	14	73	123	68	38	8	1	0	17	146	67	38	317	49	13	164	24	0	106	8	118	9	237	13	11	21	13	21	14	125	299	35	90	1	86	29	1400	164	44	2	36
Leaf164	0	0	0	0	0	0	0	0	0	0	0	0	0	0	0	0	8	0	0	0	0	0	0	0	0	0	0	0	0	0	0	0	0	4	0	0	0	0	0	0	0	0	0	0	0	0	0	0	0
Leaf168	0	24	12	0	112	21	30	18	90	9	23	21	1	12	43	0	60	71	19	50	149	19	2	56	58	0	1	6	3	7	7	19	9	79	8	5	43	11	25	199	16	2	168	10	34	21	9	237	115
Leaf17	0	1	0	0	0	0	0	0	4	1	50	1	0	0	0	0	33	0	0	0	0	0	0	0	0	0	0	3	0	1	0	6	0	55	2	0	0	0	0	0	0	0	0	14	0	18	0	0	37
Leaf176	0	0	2	0	6	1	2	0	13	2	5	13	2	0	1	0	2	0	0	0	0	9	2	1	12	0	0	3	1	0	0	5	5	4	2	5	10	5	0	0	0	0	0	4	0	2	5	0	12
Leaf177	1	24	4	0	5	8	4	44	16	2	13	33	3	6	1	0	50	8	5	16	23	12	3	34	29	0	8	7	39	8	4	5	13	42	14	22	2	13	5	5	5	10	29	10	173	11	8	2	17
Leaf180	0	689	0	0	0	6	397	1	0	0	0	0	0	0	0	0	90	1	0	0	0	0	0	0	0	0	14	0	0	0	0	0	0	134	13	8	0	0	0	0	0	0	0	0	0	0	17	0	0
Leaf182	0	0	0	0	0	0	0	0	0	0	0	0	0	0	0	0	8	0	0	0	0	0	0	0	0	0	0	0	0	0	0	0	0	12	0	0	0	0	0	0	0	0	0	0	0	0	0	0	0
Leaf183	0	5	2	0	0	0	1	0	0	0	0	3	0	0	0	0	50	1	0	6	0	0	1	1	1	0	0	1	7	0	3	0	1	67	5	0	0	0	0	2	0	1	1	1	1	0	4	0	0
Leaf185	0	0	0	0	0	0	0	0	0	0	0	0	0	0	0	0	5	0	0	0	0	1	0	0	0	0	0	0	0	0	0	0	2	11	0	0	0	1	1	0	0	0	0	0	0	0	0	0	4
Leaf187	0	0	0	0	0	0	0	0	0	0	0	0	0	0	0	0	65	0	0	115	0	0	0	5	0	0	0	0	1	0	0	2	0	93	0	0	0	1	0	0	0	0	0	2	0	1	0	0	1
Leaf189	0	3	8	0	8	0	5	0	12	3	0	0	2	1	0	0	1	0	2	3	0	0	0	0	9	0	0	2	6	0	0	0	0	4	7	1	3	10	0	0	0	4	0	0	0	4	0	0	9
Leaf2	0	0	3	0	1	2	10	0	4	6	0	10	1	0	3	0	20	3	4	8	3	21	1	2	3	0	0	2	0	3	2	2	4	24	9	2	0	7	0	0	1	1	13	0	20	4	1	1	24
Leaf201	2	171	1083	0	12	3	168	15	1820	1489	1249	159	752	39	1	7	81	3	1130	67	74	69	5	3	1774	2	2	841	8	6	4	892	965	95	924	1	18	1902	6	29	1091	4	24	735	741	1495	11	7	3759
Leaf203	1	199	898	1	103	1296	762	1812	142	29	1854	72	300	594	265	1	43	721	1033	288	35	968	228	1294	291	1	403	274	593	479	28	350	856	52	539	1083	1572	397	1340	2569	136	781	430	384	290	543	3211	484	136
Leaf208	0	0	0	0	0	0	0	0	0	0	0	0	0	0	0	0	35	0	0	0	0	0	0	0	0	0	0	0	0	0	0	0	0	49	0	0	0	0	0	0	0	0	0	0	0	0	0	1	0
Leaf21	0	20	1	0	71	4	42	21	9	34	7	25	1	13	13	0	34	5	43	9	43	16	4	34	22	0	4	6	5	3	28	5	42	30	15	5	29	12	4	26	8	3	11	7	39	7	9	29	43
Leaf216	0	7	0	0	1	5	7	4	0	4	0	3	0	0	1	0	2	2	0	1	0	0	1	6	1	0	0	0	0	6	1	0	0	2	0	3	9	0	0	0	1	2	5	0	1	1	14	0	0
Leaf220	0	0	0	0	5	0	0	0	4	0	0	0	0	0	1	0	71	0	0	2	0	0	1	4	1	0	0	0	2	2	0	10	1	100	0	0	0	1	0	0	0	0	0	1	0	0	0	0	5
Leaf222	0	0	0	0	0	0	0	0	0	0	0	0	0	0	0	0	8	1	0	0	0	0	0	0	0	0	0	0	0	0	0	0	0	7	0	0	1	0	0	0	0	0	0	0	0	0	0	0	0
Leaf225	0	1	0	0	0	0	1	0	0	1	1	15	0	0	0	0	8	1	2	1	0	1	0	5	0	0	0	0	12	0	0	1	4	6	0	0	1	3	1	1	1	0	0	0	3	3	0	0	1
Leaf226	0	0	0	0	0	0	0	0	0	0	0	0	0	0	0	0	54	0	0	0	0	0	0	0	0	0	0	0	0	0	0	0	0	66	0	0	0	0	0	0	0	0	0	0	1	0	0	0	1
Leaf231	0	82	67	0	77	96	44	187	63	90	102	238	8	29	21	0	25	64	2	23	3	24	31	154	87	0	114	57	0	24	5	76	154	28	78	51	94	28	2	46	54	27	167	60	4	138	153	0	184
Leaf233	1	209	243	0	18	18	16	12	19	51	30	42	12	23	6	0	21	109	23	50	24	11	7	123	172	2	64	9	443	42	9	37	44	27	58	69	13	204	446	54	11	52	45	15	66	35	12	40	30
Leaf234	0	0	0	0	0	0	0	0	0	2	0	0	0	0	0	0	43	0	0	2	1	0	0	1	0	0	0	0	0	0	0	0	0	56	0	0	0	0	0	0	0	0	1	1	0	0	0	0	0
Leaf242	0	0	1	0	1	0	0	0	0	3	1	18	0	0	0	0	128	0	2	0	0	0	0	0	0	0	0	0	0	0	0	0	2	167	0	0	0	1	0	1	0	0	0	0	4	0	0	3	5
Leaf245	3	535	227	1	145	71	505	688	1286	951	623	77	204	80	400	0	45	289	32	335	59	67	87	1071	737	1	32	272	25	98	40	468	241	38	415	491	230	177	42	2077	114	164	556	212	840	896	113	15	1266
Leaf250	0	0	0	0	0	0	0	6	0	0	0	5	0	0	0	0	1	0	0	0	0	0	0	2	1	0	0	0	0	0	0	0	0	2	0	0	0	0	0	0	0	0	0	0	3	0	0	0	0
Leaf254	0	0	1	0	0	0	2	2	0	0	0	0	0	0	0	0	80	0	0	2	0	0	2	0	0	0	0	0	1	0	0	0	1	104	0	3	0	7	1	0	1	0	0	0	0	0	0	0	0
Leaf257	0	3	1	0	50	9	1	2	3	9	4	13	0	1	4	0	33	26	1	0	1	2	0	7	0	0	0	1	4	2	1	6	2	34	14	11	23	8	1	21	2	84	261	7	1	2	0	271	15
Leaf26	0	29	4	0	1	3	233	26	6	179	15	10	1	7	7	0	16	13	4	171	290	72	16	56	7	0	32	12	5	14	262	7	11	16	15	8	34	7	1	2	8	48	4	6	150	10	48	73	48
Leaf261	0	0	0	0	0	0	0	0	0	0	0	0	0	0	0	0	39	0	0	0	0	0	0	0	1	0	0	0	0	0	0	0	0	44	0	0	0	0	0	0	0	0	1	0	0	0	0	0	0
Leaf262	1	390	129	1	194	609	406	373	136	532	200	937	152	295	114	0	164	520	607	348	392	357	69	371	185	0	181	104	1643	95	310	183	162	152	203	154	144	578	9	841	142	198	857	221	2686	256	111	17	448
Leaf263	0	0	0	0	0	0	1	0	0	0	0	0	1	0	0	0	25	3	0	0	13	0	0	0	0	0	0	0	0	0	0	0	0	37	0	0	0	1	4	0	0	0	0	0	15	0	0	0	144
Leaf264	0	0	0	0	0	0	0	0	0	0	0	2	0	0	0	0	22	1	0	1	0	0	0	1	0	0	0	0	0	0	0	0	0	24	0	0	0	0	0	0	0	0	0	0	0	0	1	0	0
Leaf265	0	159	135	0	144	117	117	219	130	77	144	33	54	89	38	0	53	38	16	69	140	30	99	130	152	0	73	77	448	76	73	102	227	39	91	57	156	190	36	16	63	153	201	54	52	123	184	117	250
Leaf267	0	0	0	0	0	0	0	0	0	0	0	0	0	0	0	0	0	0	0	0	0	0	0	0	0	0	0	0	0	0	0	0	0	1	0	0	0	0	0	0	0	0	0	0	0	0	0	0	0
Leaf274	0	6	0	0	1	1	3	0	6	1	12	1	4	0	0	0	2	0	1	5	4	2	2	16	1	0	0	4	0	0	0	6	0	6	1	7	0	27	0	5	0	0	0	0	1	0	0	0	9
Leaf28	0	0	0	0	0	0	0	0	0	0	0	0	0	0	0	0	67	0	1	0	0	0	1	0	0	0	0	0	0	0	0	1	0	65	0	0	0	0	0	0	1	0	0	0	0	0	0	0	0
Leaf280	0	154	12	0	206	571	258	594	27	178	63	607	29	33	47	0	45	187	154	225	95	160	234	603	79	1	74	99	235	198	28	35	163	53	92	246	259	100	130	83	193	54	376	35	127	69	289	24	392
Leaf285	0	31	0	0	11	87	59	40	24	5	62	31	74	36	49	0	54	13	51	11	42	23	66	209	265	0	16	4	24	61	5	8	20	70	49	12	91	39	33	10	6	1	5	4	169	29	23	10	87
Leaf288	0	8	2	0	6	2	13	59	4	11	4	41	5	0	3	0	75	3	4	16	35	21	3	104	6	0	3	3	12	2	11	3	8	72	7	7	7	9	29	4	14	3	27	4	24	1	1	146	16
Leaf289	1	11	5	0	6	7	25	128	44	51	11	5	13	0	3	0	9	4	18	7	7	8	37	176	10	0	19	7	8	9	6	52	16	9	8	33	2	120	2	20	4	1	17	6	14	32	118	4	424
Leaf299	0	0	0	0	0	0	6	0	0	0	0	0	0	0	0	0	4	0	0	0	0	0	2	0	0	0	0	0	0	9	0	0	0	3	0	0	0	0	0	0	0	0	0	0	0	0	0	0	168
Leaf3	0	2	0	0	8	9	95	10	3	7	7	5	0	1	1	0	34	218	14	77	1237	11	6	40	2	0	1	0	1	0	715	5	0	33	3	4	4	11	5	5	579	11	4	2	321	9	1	2	6
Leaf30	0	0	0	0	0	0	0	0	0	0	0	1	0	0	0	0	64	0	0	0	0	0	0	0	0	0	0	0	0	0	0	0	0	80	0	0	0	0	0	0	1	0	0	0	0	0	0	0	0
Leaf304	0	0	0	0	0	0	0	5	0	0	0	1	0	0	0	0	23	1	0	0	0	2	0	0	0	0	0	2	3	0	0	0	1	19	0	0	0	1	0	0	0	0	2	0	1	0	0	1	0
Leaf306	0	0	0	0	2	0	3	0	5	5	0	1	0	1	1	0	44	0	8	11	11	5	0	0	10	0	0	0	11	3	5	0	0	64	4	5	5	41	0	0	3	2	5	2	0	2	0	5	1
Leaf311	0	214	115	1	103	16	235	174	88	107	277	147	92	15	33	0	70	300	44	162	109	90	129	220	83	1	150	189	200	60	381	164	332	95	50	145	175	607	195	83	255	135	423	73	162	186	72	1057	183
Leaf313	2	20	1	2	1451	253	34	5	0	5	2	18	5	4	476	1	65	110	2	645	2	469	105	32	6	0	1	8	4	487	40	3	36	73	3	175	1935	7	28	5	8	216	12	3	0	17	1202	0	142
Leaf314	0	12	17	0	10	11	128	7	3	26	3	10	9	5	0	0	15	4	7	19	11	22	3	2	3	1	3	3	21	1	2	4	8	14	6	1	0	29	101	9	36	13	2	1	33	0	5	4	428
Leaf32	0	6	50	0	0	56	4	2	87	129	144	2	35	59	22	0	36	48	35	33	1	1	31	101	91	0	0	55	1	44	0	45	68	25	111	1	80	102	38	218	14	74	7	1	178	0	147	0	135
Leaf324	0	10	4	0	80	66	34	18	24	53	58	36	19	8	15	0	31	31	42	54	8	5	36	93	56	0	1	13	2	22	1	18	44	27	33	32	45	45	22	93	51	60	12	31	0	52	104	134	53
Leaf326	1	0	0	0	0	0	0	2	0	0	1	0	0	0	0	0	112	0	0	0	0	1	0	2	3	0	0	0	0	0	0	0	0	150	0	0	0	0	0	0	0	0	0	0	0	0	1	0	1
Leaf33	1	168	2	0	105	4	197	1	0	89	2	9	0	72	51	0	27	36	50	40	0	485	7	0	0	0	147	0	377	21	2	2	34	20	0	78	107	4	56	551	2	316	2	0	330	4	118	2	8
Leaf334	0	0	1	0	0	4	2	1	0	0	0	1	0	0	0	0	23	0	1	2	1	1	0	5	0	0	0	0	0	0	1	0	0	20	1	0	0	1	0	4	0	0	0	0	10	18	0	1	0
Leaf335	0	1	0	0	0	0	2	0	0	0	0	0	0	0	0	0	30	0	0	5	2	1	0	7	0	0	0	1	2	0	1	0	0	46	1	0	0	2	8	0	1	0	18	0	13	1	0	0	0
Leaf336	0	6	0	0	2	2	0	22	0	2	1	7	0	0	0	0	15	0	2	3	4	1	2	9	1	0	3	2	0	0	2	3	7	20	0	0	1	1	0	6	3	1	5	0	9	1	2	0	1
Leaf337	0	54	20	0	14	14	31	10	28	11	40	63	9	35	43	0	29	22	4	23	23	19	6	75	69	0	42	5	196	25	4	33	64	31	126	44	4	36	6	29	15	24	75	4	11	11	7	4	41
Leaf339	0	0	0	0	0	0	0	0	0	0	1	97	0	0	0	0	39	1	1	0	8	0	0	13	2	0	0	0	0	1	0	0	0	35	2	0	2	0	1	0	0	0	0	0	1	0	1	0	0
Leaf34	0	0	0	0	0	0	0	2	0	3	0	0	0	0	0	0	58	0	0	0	1	0	0	0	0	0	0	0	0	0	0	0	0	73	0	0	0	0	0	1	0	0	0	0	0	0	0	1	0
Leaf343	0	0	0	0	30	0	0	0	0	0	0	0	0	0	0	0	0	0	0	0	0	0	0	0	0	0	0	0	0	0	0	0	0	0	0	0	0	3	0	0	0	0	0	0	0	0	0	0	8
Leaf344	0	17	19	0	25	75	54	73	59	64	30	62	11	10	15	0	11	26	60	36	6	9	20	68	57	0	4	34	21	20	0	23	31	19	31	19	62	50	1	68	17	4	2	16	47	44	43	0	120
Leaf350	0	125	38	0	188	3	210	361	20	256	35	48	149	7	3	0	5	83	72	43	18	29	196	867	72	1	40	188	10	274	18	131	23	7	10	165	482	440	13	20	8	134	56	267	7	45	1	6	265
Leaf351	0	2	2	0	0	0	0	1	0	1	0	2	0	0	0	0	18	0	2	0	0	1	0	2	1	0	1	0	5	0	0	0	2	15	0	0	0	1	0	3	0	1	1	0	0	1	0	0	3
Leaf354	0	6	0	0	2	1	0	0	0	1	3	3	1	0	0	0	1	9	1	1	2	1	0	0	3	0	11	0	6	1	0	0	13	1	7	1	0	13	0	0	2	6	2	0	2	0	1	0	3
Leaf357	0	0	0	0	0	0	0	0	0	0	0	0	0	0	1	0	15	0	0	0	0	2	0	0	0	0	0	0	0	0	0	0	0	19	0	0	0	0	0	0	0	0	0	0	0	1	0	0	1
Leaf359	0	0	0	0	0	0	0	0	0	0	0	0	0	0	0	0	115	0	0	0	0	0	0	0	0	0	0	0	0	0	0	0	0	127	0	0	0	0	0	0	0	0	0	0	0	0	0	0	0
Leaf361	0	11	18	0	5	8	21	10	26	124	22	117	8	2	6	0	24	17	11	16	16	30	14	40	41	0	3	26	18	0	16	3	182	36	90	4	8	16	7	8	6	18	10	0	136	24	91	5	65
Leaf363	0	0	0	0	0	0	3	4	3	0	0	1	0	0	1	0	13	0	2	2	0	3	0	2	1	0	0	0	16	1	0	0	1	15	0	0	0	0	0	0	0	0	0	0	1	5	0	1	2
Leaf369	0	7	0	0	5	2	6	6	1	7	6	5	0	0	1	0	16	0	2	2	9	3	3	6	7	0	0	0	5	6	1	2	2	16	0	6	4	3	15	10	6	1	1	1	7	1	5	0	11
Leaf371	0	62	31	0	0	70	30	2	86	144	119	32	40	11	18	0	25	78	10	17	5	181	131	5	11	0	0	60	1	76	1	62	97	49	95	1	24	190	7	3	19	115	223	73	18	166	164	22	198
Leaf380	0	3	0	0	1	0	4	0	5	0	0	0	0	0	0	0	17	1	0	2	0	0	0	0	0	0	0	0	0	0	0	6	0	17	0	0	0	1	0	0	0	0	6	1	1	3	3	0	1
Leaf391	0	62	79	0	86	235	27	130	108	44	54	97	35	71	41	0	24	48	555	31	0	12	225	230	357	0	3	114	338	120	5	49	112	36	237	53	159	357	28	4	11	78	1	20	35	72	279	5	203
Leaf394	0	0	0	0	0	0	0	0	0	0	0	0	0	0	0	0	52	0	0	0	0	0	0	0	0	0	0	0	0	0	0	0	0	90	0	0	0	0	0	0	0	0	0	0	0	0	0	0	0
Leaf396	0	0	1	0	0	1	3	0	3	5	0	14	0	1	0	1	9	1	5	1	5	8	5	10	3	0	0	2	0	0	4	0	7	12	1	1	0	2	0	0	1	2	1	1	7	4	1	0	8
Leaf4	0	0	0	0	0	0	1	0	0	0	0	0	0	0	0	0	16	100	0	0	0	0	0	0	0	0	0	0	0	0	1	0	0	16	0	0	0	0	0	0	0	0	0	0	0	0	0	0	0
Leaf400	0	0	0	0	0	0	0	0	0	0	0	0	0	0	0	0	26	0	0	0	0	0	0	2	0	0	1	0	0	0	0	0	0	33	0	0	0	0	0	0	0	0	0	0	0	0	0	0	1
Leaf405	1	19	6	2	3	1796	31	2	8	0	5	4	48	0	1	0	42	782	2	1	1	153	684	224	25	0	0	37	23	235	1	2	8	70	5	1015	235	24	239	18	22	1449	33	12	1	107	0	1	909
Leaf406	0	0	0	0	0	0	0	0	0	0	0	0	0	0	0	0	40	0	0	0	0	0	0	0	0	0	1	0	0	0	0	0	0	65	0	0	0	0	0	0	0	0	0	0	0	0	0	0	0
Leaf41	0	3	0	0	3	1	3	0	0	0	1	2	0	0	0	0	1	1	0	2	7	0	0	4	0	0	1	0	0	1	0	1	1	5	0	0	1	2	0	12	0	0	5	1	0	0	1	7	1
Leaf412	0	0	1	0	0	4	1	3	1	0	1	2	0	0	0	0	12	0	22	0	1	31	0	2	5	0	3	1	6	0	0	3	4	19	3	0	2	3	0	0	5	2	0	1	0	0	0	0	8
Leaf416	9	3429	3090	5	868	10	1941	3021	4048	1508	2293	2961	1805	905	1148	5	19	1983	1100	2817	330	56	1789	44	3582	9	1445	3515	29	2915	146	3124	1632	30	2818	1863	4457	4035	13	331	119	4267	5358	2398	8	3653	10	363	5198
Leaf42	0	0	0	0	0	0	1	0	0	0	0	0	0	0	0	0	9	0	0	0	0	0	0	0	0	0	0	0	0	0	0	0	0	7	0	0	0	0	0	0	0	0	0	0	0	0	0	0	0
Leaf420	1	120	89	0	518	112	121	136	243	135	186	847	146	264	57	1	35	130	123	392	45	262	131	233	198	1	274	385	606	189	38	116	723	36	325	134	209	1265	455	1383	248	194	647	245	638	199	205	490	215
Leaf427	0	1	0	0	0	0	4	0	3	0	0	0	0	0	0	0	5	0	0	1	1	0	1	0	0	0	0	0	105	0	0	0	0	4	0	0	0	0	0	0	0	6	0	0	0	0	0	0	3
Leaf434	1	2	0	0	0	1	38	22	1	4	15	7	0	0	1	0	41	8	3	145	42	12	1	75	6	0	7	0	10	1	2310	0	0	58	0	3	1	1	1	0	5879	1	0	1	1444	8	0	89	1
Leaf443	0	0	0	0	0	0	0	0	2	6	3	0	0	1	0	0	6	3	3	2	0	0	1	5	31	0	0	0	1	1	0	0	0	1	5	0	0	1	1	170	0	0	1	2	0	0	2	0	1
Leaf446	0	0	0	0	0	0	0	0	0	0	0	1	0	0	0	0	4	0	0	0	0	0	0	0	0	0	0	0	1	0	0	0	0	0	0	0	0	0	0	0	0	0	0	0	0	0	0	0	0
Leaf454	0	0	0	0	0	5	1	0	3	9	0	0	1	0	0	0	11	0	0	0	0	1	0	1	0	0	0	1	0	0	0	4	8	5	0	0	1	11	0	0	0	10	0	0	0	0	0	0	2
Leaf456	0	0	0	0	0	0	0	1	0	0	0	2	0	0	0	0	4	0	0	0	0	2	5	938	6	0	0	45	1	19	0	0	0	6	0	0	1	0	2	0	0	0	0	0	0	7	0	0	35
Leaf466	0	0	0	0	3	0	3	0	0	4	3	149	0	0	0	0	5	1	4	0	0	1	2	0	4	0	0	9	25	0	0	0	4	16	0	0	4	1	0	0	5	0	1	2	0	0	0	0	5
Leaf49	0	0	0	0	0	0	0	0	0	0	0	0	0	0	0	0	15	0	0	0	0	0	0	0	0	0	0	0	1	0	0	0	0	27	0	0	0	0	0	0	0	0	0	0	0	0	0	0	0
Leaf5	0	0	0	0	0	0	0	0	0	0	0	0	0	0	0	0	11	0	0	0	0	0	0	0	0	0	0	0	0	0	0	0	0	16	0	0	0	9	0	1	0	0	7	0	0	0	0	0	0
Leaf50	0	2	1	0	0	54	5	28	2	4	37	16	0	4	0	0	58	6	6	9	0	2	1	3	3	0	0	2	127	6	0	0	4	50	7	14	2	5	0	16	0	14	1	11	69	0	26	8	11
Leaf51	0	3	1	0	1	0	3	9	3	7	4	1	0	2	0	0	127	4	0	17	33	1	0	10	6	0	0	0	22	1	0	0	1	125	1	0	1	3	0	5	0	5	1	1	21	0	10	0	5
Leaf53	0	3	3	0	1	1	7	96	8	7	0	2	0	0	0	0	30	1	5	5	24	9	0	5	5	0	1	7	25	2	3	2	5	37	8	0	1	1	4	7	0	3	32	0	108	3	2	1	23
Leaf58	0	4	2	0	2	6	4	33	0	5	3	17	0	1	3	0	20	5	4	51	112	2	2	181	12	0	0	0	3	2	13	1	39	18	11	1	7	1	0	2	12	11	3	1	189	1	3	0	4
Leaf59	7	3	3	0	0	5	2	3	1	1	0	4	1	0	0	0	60	0	0	5	2	1	0	28	1	1	3	1	2	0	2	0	0	64	0	17	0	0	5	1	8	3	0	0	114	2	0	0	0
Leaf61	0	0	0	0	0	4	0	0	3	0	0	0	1	0	0	0	46	0	0	0	0	0	0	1	0	0	1	0	0	0	0	0	0	52	0	0	5	22	1	0	0	0	0	0	0	1	0	0	11
Leaf62	0	73	42	0	4	180	110	306	52	74	162	11	58	0	36	0	28	20	0	15	1	16	24	216	35	0	1	39	489	40	0	34	127	29	83	117	271	59	29	6	6	98	2	50	0	36	271	1	100
Leaf64	0	94	126	0	3	152	129	121	37	135	171	3	94	2	55	0	12	64	85	26	24	257	110	156	202	0	1	23	488	137	33	80	10	14	255	148	194	24	19	5	4	217	10	17	21	193	180	0	183
Leaf67	0	0	0	0	0	0	0	0	5	0	0	0	0	0	0	0	22	0	0	0	0	0	0	0	0	0	0	0	0	0	0	0	0	27	0	9	0	0	0	204	0	0	0	0	0	0	0	0	0
Leaf68	3	3540	1574	3	1387	815	2069	970	2958	761	1690	857	521	789	571	8	108	2249	1133	947	549	1425	1450	1854	2158	7	711	2189	2461	1360	686	1800	1833	111	1667	1733	3047	2664	999	1443	585	1162	3238	2932	1503	2276	2790	254	8381
Leaf69	0	23	3	0	3	3	6	0	5	1	2	10	0	3	2	0	144	14	4	8	3	1	0	49	14	0	7	0	51	3	1	3	13	201	8	2	0	6	2	8	1	2	6	0	2	3	1	1	7
Leaf70	0	0	0	0	0	0	2	2	1	1	0	1	0	0	0	0	101	0	0	6	1	39	0	30	0	0	0	0	3	0	0	0	0	121	0	0	0	0	0	1	0	1	23	0	84	0	1	0	1
Leaf72	0	0	0	0	0	0	0	0	0	0	0	0	0	0	0	0	7	0	0	0	0	0	0	0	0	0	0	0	0	0	0	0	0	7	0	0	0	0	0	0	0	0	0	0	0	0	0	0	0
Leaf73	0	345	49	0	182	128	23	147	343	197	359	406	47	8	101	0	132	218	124	99	2	63	80	378	251	0	3	350	27	116	7	174	173	119	159	105	247	380	39	6	22	75	166	182	6	222	278	46	217
Leaf75	0	0	0	0	0	0	0	0	0	0	0	0	0	0	0	0	17	0	0	0	0	0	0	0	0	0	0	0	0	0	0	0	0	18	0	0	0	0	0	0	0	0	0	0	0	0	0	0	0
Leaf76	0	5	86	0	0	82	94	0	3	15	16	35	18	15	1	0	93	59	16	7	30	42	66	54	3	0	13	8	139	57	2	6	8	88	23	32	13	178	1	4	11	20	3	3	60	10	40	227	435
Leaf78	0	56	12	0	35	1	2	218	55	136	28	10	8	31	24	0	121	4	71	35	1	168	44	11	133	0	25	32	0	0	0	62	178	110	111	0	269	6	11	306	3	61	289	81	1	87	49	0	28
Leaf82	0	200	198	0	202	0	16	0	33	10	1	161	0	0	0	0	239	48	51	0	0	115	42	0	74	0	10	62	0	27	0	91	70	267	53	0	0	8	1	99	0	32	175	93	1	2	76	0	230
Leaf83	0	384	252	1	250	1647	114	1	107	135	116	26	14	16	41	0	17	446	273	186	244	1184	258	56	39	0	617	47	854	118	148	51	510	13	1	136	656	330	340	627	181	878	1	174	15	1	0	0	593
Leaf85	0	0	0	0	1	0	0	1	2	0	0	154	3	0	2	0	10	0	1	0	1	0	0	0	0	0	1	1	0	14	0	0	2	16	11	0	0	60	0	218	0	0	0	0	0	0	0	0	1
Leaf86	0	43	3	0	6	1	2	0	2	26	16	4	0	0	13	0	32	1	1	29	4	0	6	2	0	0	0	14	4	179	1	1	9	41	4	76	0	123	0	419	25	96	0	1	8	10	97	0	5
Leaf87	0	19	0	0	2	5	2	0	4	0	8	7	0	6	5	0	8	0	0	0	0	0	7	1	19	0	0	1	0	0	0	4	10	13	17	2	9	0	0	0	0	1	0	17	0	5	0	1	8
Leaf88	0	18	1	0	2	58	6	1	20	41	10	31	0	17	0	1	32	7	2	4	0	2	29	3	51	0	2	48	1339	0	0	2	19	26	0	1	1	16	0	2	0	38	0	0	0	2	0	0	3
Leaf90	0	28	258	0	28	1159	89	45	18	46	23	514	229	100	6	0	57	34	2097	219	7	1791	122	1024	1021	0	3	133	89	103	9	4	752	60	1150	82	38	57	74	2498	22	99	44	37	139	55	2540	889	221
Leaf91	0	63	3	0	2	0	4	1	2	3	1	14	27	0	0	0	28	5	213	1	0	8	23	14	14	0	0	18	1	1	1	0	4	29	0	39	4	2	1	7	0	13	1	7	1	0	165	2	9
Leaf99	0	0	0	0	0	0	0	0	0	0	1	0	0	0	0	0	26	0	0	0	1	6	0	0	1	0	0	0	3	0	0	0	0	26	2	0	0	3	0	0	0	0	0	0	11	1	0	1	0
Unclass_combi	2293	860	476	37	354	518	745	574	746	431	514	734	235	180	169	499	259	452	458	506	314	426	326	521	651	552	230	414	651	298	226	444	522	317	449	400	631	730	274	693	247	525	677	470	1226	575	505	244	1206
[truncated: 234 more columns]

## Sheet: Table3_C) dropout_samples
Number	Tube	Experiment	Box	Position	Genotype	Treatment	Description	weight_empty	weight_full	plant_mg	gDNA_plate	Row	Column	Pool_nr	Pool_vol	F_primer	R_primer	i5_index	i7_index	Sample_name
6	1	D044	2	1	Col-0	1	mock	2755.4	2824.6	69.2	1	A	1	1	20	B5-F1	B5-1	TGA	TCCCTTGTCTCC	D1
93	2	D044	19	3	rbohD	2	SC137	2885.5	3031.8	146.3	1	A	2	1	15	B5-F1	B5-2	TGA	ACGAGACTGATT	D2
83	3	D044	17	3	rbohD/RBOHD	2	SC137	2759.7	2891.2	131.5	1	A	3	1	5	B5-F1	B5-3	TGA	ACCGGTATGTAC	D3
188	4	D044	blank	blank	blank	blank	blank	NA	NA	0	1	A	4	1	20	B5-F1	B5-4	TGA	TGCATACACTGG	D4
179	5	D044	36	4	rbohD/RBOHD	3	SC137+Leaf131	2727.5	2830.4	102.9	1	A	5	1	5	B5-F1	B5-5	TGA	TGGTCAACGATA	D5
101	6	D044	21	1	rbohD	2	SC137	2754.5	2823.7	69.2	1	A	6	1	5	B5-F1	B5-6	TGA	ATCGCACAGTAA	D6
145	7	D044	29	5	rbohD	3	SC137+Leaf131	2798.5	2854.1	55.6	1	A	7	1	5	B5-F1	B5-7	TGA	GTCGTGTAGCCT	D7
172	8	D044	35	2	Col-0	3	SC137+Leaf131	2818	2873.3	55.3	1	A	8	1	5	B5-F1	B5-8	TGA	TACAGCGCATAC	D8
104	9	D044	21	4	rbohD/RBOHD	2	SC137	2815.8	2952.7	136.9	1	A	9	1	5	B5-F1	B5-9	TGA	ATCCTTTGGTTC	D9
127	10	D044	26	2	Col-0	3	SC137+Leaf131	2767.5	2822.6	55.1	1	A	10	1	5	B5-F1	B5-10	TGA	AGTCGAACGAGG	D10
165	11	D044	33	5	rbohD/RBOHD	3	SC137+Leaf131	2787.6	2880.2	92.6	1	A	11	1	5	B5-F1	B5-11	TGA	ACCAGTGACTCA	D11
173	12	D044	35	3	rbohD/RBOHD	3	SC137+Leaf131	2780.6	2819.9	39.3	1	A	12	1	5	B5-F1	B5-12	TGA	CCAATACGCCTG	D12
156	13	D044	32	1	Col-0	3	SC137+Leaf131	2753.6	2861.5	107.9	1	B	1	1	2	B5-F1	B5-13	TGA	GCAACACCATCC	D13
73	14	D044	15	3	Col-0	2	SC137	2778	2859.6	81.6	1	B	2	1	2	B5-F1	B5-14	TGA	AGTCGTGCACAT	D14
78	15	D044	16	3	rbohD	2	SC137	2774.2	2870.4	96.2	1	B	3	1	2	B5-F1	B5-15	TGA	AGTTACGAGCTA	D15
10	16	D044	2	5	rbohD	1	mock	2789.5	2871.9	82.4	1	B	4	1	20	B5-F1	B5-16	TGA	TTGCGTTAGCAG	D16
184	17	D044	inoculum	inoculum	inoculum	3	SC137+Leaf131	NA	NA	0	1	B	5	1	2	B5-F1	B5-17	TGA	TACGAGCCCTAA	D17
91	18	D044	19	1	Col-0	2	SC137	2771.1	2859.9	88.8	1	B	6	1	5	B5-F1	B5-18	TGA	TGTCGCAAATAG	D18
61	19	D044	13	1	Col-0	2	SC137	2683.7	2771.3	87.6	1	B	7	1	5	B5-F1	B5-19	TGA	ACAATAGACACC	D19
161	20	D044	33	1	rbohD	3	SC137+Leaf131	2783.5	2910	126.5	1	B	8	1	5	B5-F1	B5-20	TGA	TCTCTACCACTC	D20
138	21	D044	28	3	rbohD	3	SC137+Leaf131	2816	2828.4	12.4	1	B	9	1	2	B5-F1	B5-21	TGA	CGATCGAACACT	D21
85	22	D044	17	5	rbohD	2	SC137	2780	2849.8	69.8	1	B	10	1	5	B5-F1	B5-22	TGA	ATTGCAAGCAAC	D22
150	23	D044	30	5	rbohD/RBOHD	3	SC137+Leaf131	2772.4	2978.9	206.5	1	B	11	1	5	B5-F1	B5-23	TGA	AGCGCTCACATC	D23
134	24	D044	27	4	rbohD/RBOHD	3	SC137+Leaf131	2785.2	2837	51.8	1	B	12	1	5	B5-F1	B5-24	TGA	TCGACCAAACAC	D24
64	25	D044	13	4	rbohD/RBOHD	2	SC137	2816.6	2974.3	157.7	1	C	1	1	5	B5-F1	B5-25	TGA	TGTGTTACTCCT	D25
9	26	D044	2	4	rbohD	1	mock	2757.7	2845.4	87.7	1	C	2	1	20	B5-F1	B5-26	TGA	TGCACAGTCGCT	D26
146	27	D044	30	1	rbohD	3	SC137+Leaf131	2801.8	2870.6	68.8	1	C	3	1	2	B5-F1	B5-27	TGA	TTCTAGAGTGCG	D27
113	28	D044	23	3	rbohD/RBOHD	2	SC137	2777.2	2957.2	180	1	C	4	1	5	B5-F1	B5-28	TGA	ACACCTGCGATC	D28
143	29	D044	29	3	rbohD/RBOHD	3	SC137+Leaf131	2775.8	2893.1	117.3	1	C	5	1	10	B5-F1	B5-29	TGA	ATTCCTCTCCAC	D29
128	30	D044	26	3	rbohD/RBOHD	3	SC137+Leaf131	2774.2	2939.6	165.4	1	C	6	1	5	B5-F1	B5-30	TGA	CATCGACGAGTT	D30
174	31	D044	35	4	rbohD	3	SC137+Leaf131	2831.4	2834.5	3.1	1	C	7	1	2	B5-F1	B5-31	TGA	CACCACAGAATC	D31
169	32	D044	34	4	rbohD/RBOHD	3	SC137+Leaf131	2799	2913.6	114.6	1	C	8	1	5	B5-F1	B5-32	TGA	GGTCTTAGCACC	D32
81	33	D044	17	1	Col-0	2	SC137	2802.1	2913.1	111	1	C	9	1	5	B5-F1	B5-33	TGA	TATCGCGCGATA	D33
182	34	D044	inoculum	inoculum	inoculum	2	SC137	NA	NA	0	1	C	10	1	2	B5-F1	B5-34	TGA	CTCTACGAACAG	D34
171	35	D044	35	1	Col-0	3	SC137+Leaf131	2702.7	2882.8	180.1	1	C	11	1	5	B5-F1	B5-35	TGA	CTCCTCCCTTAC	D35
167	36	D044	34	2	Col-0	3	SC137+Leaf131	2807.9	2909.1	101.2	1	C	12	1	5	B5-F1	B5-36	TGA	CGTGTTATGTGG	D36
107	37	D044	22	2	Col-0	2	SC137	2781.2	2889.3	108.1	1	D	1	1	5	B5-F1	B5-37	TGA	ATTAGCAGCGTA	D37
126	38	D044	26	1	Col-0	3	SC137+Leaf131	2778.7	2937.7	159	1	D	2	1	10	B5-F1	B5-38	TGA	CAAGTTTCCGCG	D38
149	39	D044	30	4	rbohD/RBOHD	3	SC137+Leaf131	2791.3	2868.1	76.8	1	D	3	1	2	B5-F1	B5-39	TGA	CCTTGTTCACCT	D39
72	40	D044	15	2	rbohD	2	SC137	2795.9	2865.2	69.3	1	D	4	1	5	B5-F1	B5-40	TGA	AACCAGCAGATT	D40
162	41	D044	33	2	rbohD	3	SC137+Leaf131	2819.7	2882	62.3	1	D	5	1	5	B5-F1	B5-41	TGA	CTAGAGCTCCCA	D41
71	42	D044	15	1	rbohD	2	SC137	2771.2	2908.4	137.2	1	D	6	1	5	B5-F1	B5-42	TGA	CACGCAGTCTAC	D42
87	43	D044	18	2	rbohD	2	SC137	2779.2	2892.9	113.7	1	D	7	1	10	B5-F1	B5-43	TGA	ACAAACATGGTC	D43
148	44	D044	30	3	Col-0	3	SC137+Leaf131	2778.5	2938.8	160.3	1	D	8	1	5	B5-F1	B5-44	TGA	TCGAAACATGCA	D44
160	45	D044	32	5	rbohD	3	SC137+Leaf131	2761.1	2785.6	24.5	1	D	9	1	5	B5-F1	B5-45	TGA	TTCCCACCCATT	D45
170	46	D044	34	5	rbohD/RBOHD	3	SC137+Leaf131	2750.8	2837.3	86.5	1	D	10	1	5	B5-F1	B5-46	TGA	AGCAGAACATCT	D46
90	47	D044	18	5	rbohD/RBOHD	2	SC137	2749.8	2848.1	98.3	1	D	11	1	5	B5-F1	B5-47	TGA	GAAACATCCCAC	D47
62	48	D044	13	2	Col-0	2	SC137	2819.2	2884	64.8	1	D	12	1	2	B5-F1	B5-48	TGA	CTGTCAGTGACC	D48
109	49	D044	22	4	rbohD/RBOHD	2	SC137	2773.1	2847.3	74.2	1	E	1	1	10	B5-F1	B5-49	TGA	CGGATCTAGTGT	D49
133	50	D044	27	3	Col-0	3	SC137+Leaf131	2761.8	2889.6	127.8	1	E	2	1	10	B5-F1	B5-50	TGA	TTCTCCATCACA	D50
74	51	D044	15	4	rbohD/RBOHD	2	SC137	2772	2903.1	131.1	1	E	3	1	5	B5-F1	B5-51	TGA	ATTTAGGACGAC	D51
111	52	D044	23	1	Col-0	2	SC137	2773.7	2838	64.3	1	E	4	1	15	B5-F1	B5-52	TGA	GGTTTAACACGC	D52
7	53	D044	2	2	Col-0	1	mock	2826.1	2905.8	79.7	1	E	5	1	20	B5-F1	B5-53	TGA	AGACAGTAGGAG	D53
142	54	D044	29	2	Col-0	3	SC137+Leaf131	2763.6	2830.9	67.3	1	E	6	1	10	B5-F1	B5-54	TGA	GCAGATTTCCAG	D54
102	55	D044	21	2	rbohD	2	SC137	2737.2	2868.1	130.9	1	E	7	1	5	B5-F1	B5-55	TGA	AGATGATCAGTC	D55
136	56	D044	28	1	Col-0	3	SC137+Leaf131	2775	2906.7	131.7	1	E	8	1	5	B5-F1	B5-56	TGA	TATCACCGGCAC	D56
82	57	D044	17	2	Col-0	2	SC137	2811.4	2939.5	128.1	1	E	9	1	5	B5-F1	B5-57	TGA	CCAGATATAGCA	D57
106	58	D044	22	1	Col-0	2	SC137	2759.7	2850.6	90.9	1	E	10	1	5	B5-F1	B5-58	TGA	GGTCTCCTACAG	D58
84	59	D044	17	4	rbohD	2	SC137	2741.3	2788.5	47.2	1	E	11	1	5	B5-F1	B5-59	TGA	ACAGCTCAAACA	D59
114	60	D044	23	4	rbohD	2	SC137	2769.6	2851.7	82.1	1	E	12	1	2	B5-F1	B5-60	TGA	ATAGCGAACTCA	D60
98	61	D044	20	3	rbohD/RBOHD	2	SC137	2748.9	2827.7	78.8	1	F	1	1	5	B5-F1	B5-61	TGA	AACCGCATAAGT	D61
115	62	D044	23	5	rbohD	2	SC137	2762.6	2866.2	103.6	1	F	2	1	5	B5-F1	B5-62	TGA	CTTGAGAAATCG	D62
97	63	D044	20	2	Col-0	2	SC137	2769.9	2881.3	111.4	1	F	3	1	5	B5-F1	B5-63	TGA	CAGTCGTTAAGA	D63
63	64	D044	13	3	rbohD	2	SC137	2772.2	2896.7	124.5	1	F	4	1	5	B5-F1	B5-64	TGA	CTTCCAACTCAT	D64
147	65	D044	30	2	rbohD	3	SC137+Leaf131	2782.1	2790.6	8.5	1	F	5	1	5	B5-F1	B5-65	TGA	AATAGCATGTCG	D65
137	66	D044	28	2	Col-0	3	SC137+Leaf131	2733.4	2887.4	154	1	F	6	1	5	B5-F1	B5-66	TGA	AAGTCACACACA	D66
108	67	D044	22	3	rbohD	2	SC137	2766.8	2878.3	111.5	1	F	7	1	5	B5-F1	B5-67	TGA	CACACAAAGTCA	D67
86	68	D044	18	1	rbohD	2	SC137	2753	2845.1	92.1	1	F	8	1	5	B5-F1	B5-68	TGA	GTTCCTCCATTA	D68
103	69	D044	21	3	Col-0	2	SC137	2726.5	2760.3	33.8	1	F	9	1	5	B5-F1	B5-69	TGA	CATCAAGCATAG	D69
139	70	D044	28	4	rbohD/RBOHD	3	SC137+Leaf131	2747.2	2824.5	77.3	1	F	10	1	5	B5-F1	B5-70	TGA	CAAGCCCTAGTA	D70
185	71	D044	inoculum	inoculum	inoculum	3	SC137+Leaf131	NA	NA	0	1	F	11	1	2	B5-F1	B5-71	TGA	CCTCTGAGAGCT	D71
8	72	D044	2	3	rbohD/RBOHD	1	mock	2776.8	2877.3	100.5	1	F	12	1	20	B5-F1	B5-72	TGA	ACAAGAACCTTG	D72
157	73	D044	26	4	Col-0	3	SC137+Leaf131	2776	2902.8	126.8	1	G	1	1	10	B5-F1	B5-73	TGA	TCATTCCACTCA	D73
129	74	D044	15	5	rbohD/RBOHD	2	SC137	2763.2	2907.1	143.9	1	G	2	1	5	B5-F1	B5-74	TGA	ACCATCCAACGA	D74
96	75	D044	20	1	Col-0	2	SC137	2765.1	2910.9	145.8	1	G	3	1	5	B5-F1	B5-75	TGA	ATGCCGGTAATA	D75
65	76	D044	13	5	rbohD/RBOHD	2	SC137	2799.3	2925.9	126.6	1	G	4	1	10	B5-F1	B5-76	TGA	TCAACCCGTGAA	D76
177	77	D044	36	2	rbohD	3	SC137+Leaf131	2735.6	2767.6	32	1	G	5	1	5	B5-F1	B5-77	TGA	TCTGTAGAGCCA	D77
5	78	D044	1	5	rbohD/RBOHD	1	mock	2730.3	2816	85.7	1	G	6	1	20	B5-F1	B5-78	TGA	TCGGATCTGTGA	D78
176	79	D044	36	1	rbohD	3	SC137+Leaf131	2717.1	2820.2	103.1	1	G	7	1	2	B5-F1	B5-79	TGA	ACTACCTCTTCA	D79
183	80	D044	32	2	rbohD	3	SC137+Leaf131	2762.1	2787.3	25.2	1	G	8	1	1	B5-F1	B5-80	TGA	CTATCCAAGTGG	D80
131	81	D044	27	1	rbohD	3	SC137+Leaf131	2808.9	2850.5	41.6	1	G	9	1	2	B5-F1	B5-81	TGA	AGCCAGTCATAC	D81
92	82	D044	19	2	Col-0	2	SC137	2781.2	2894.9	113.7	1	G	10	1	2	B5-F1	B5-82	TGA	GAGTTAGCATCA	D82
110	83	D044	22	5	rbohD/RBOHD	2	SC137	2776	2848.8	72.8	1	G	11	1	2	B5-F1	B5-83	TGA	TAAGACTACTGG	D83
75	84	D044	inoculum	inoculum	inoculum	2	SC137	NA	NA	0	1	G	12	1	1	B5-F1	B5-84	TGA	GTCTCCTCCCTT	D84
77	85	D044	16	2	Col-0	2	SC137	2802.7	2898.2	95.5	1	H	1	1	2	B5-F1	B5-85	TGA	CTTAGCTACTCT	D85
140	86	D044	28	5	rbohD/RBOHD	3	SC137+Leaf131	2797.4	2849.1	51.7	1	H	2	1	1	B5-F1	B5-86	TGA	ATCGAATCGAGT	D86
130	87	D044	26	5	rbohD	3	SC137+Leaf131	2768.1	2827.4	59.3	1	H	3	1	1	B5-F1	B5-87	TGA	CGCGTCAAACTA	D87
158	88	D044	32	3	rbohD/RBOHD	3	SC137+Leaf131	2785	2947	162	1	H	4	1	1	B5-F1	B5-88	TGA	GATCAACCCACA	D88
80	89	D044	16	5	rbohD/RBOHD	2	SC137	2749	2892.4	143.4	1	H	5	1	1	B5-F1	B5-89	TGA	AGTGTCGATTCG	D89
141	90	D044	29	1	Col-0	3	SC137+Leaf131	2763.8	2776.3	12.5	1	H	6	1	1	B5-F1	B5-90	TGA	TCCGAGTCACCA	D90
99	91	D044	20	4	rbohD	2	SC137	2741.9	2805.1	63.2	1	H	7	1	2	B5-F1	B5-91	TGA	AGTCTGTCTGCG	D91
132	92	D044	27	2	rbohD	3	SC137+Leaf131	2807.7	2829.7	22	1	H	8	1	1	B5-F1	B5-92	TGA	AGACAAGCTTCC	D92
76	93	D044	16	1	Col-0	2	SC137	2707	2800.2	93.2	1	H	9	1	2	B5-F1	B5-93	TGA	GATCTAATCGAG	D93
88	94	D044	18	3	Col-0	2	SC137	2812.7	2882.3	69.6	1	H	10	1	2	B5-F1	B5-94	TGA	TAAACGCGACTC	D94
94	95	D044	19	4	rbohD/RBOHD	2	SC137	2767.1	2921.6	154.5	1	H	11	1	1	B5-F1	B5-95	TGA	TCACGAGTCACA	D95
105	96	D044	21	5	rbohD/RBOHD	2	SC137	2782.2	2939.3	157.1	1	H	12	1	2	B5-F1	B5-96	TGA	TTGAACAAGCCA	D96
159	97	D044	32	4	rbohD	3	SC137+Leaf131	2756.6	2772.1	15.5	2	A	1	2	2	B5-F2	B5-1	ACT	TCCCTTGTCTCC	D97
186	98	D044	inoculum	inoculum	inoculum	3	SC137+Leaf131	NA	NA	0	2	A	2	2	2	B5-F2	B5-2	ACT	ACGAGACTGATT	D98
175	99	D044	35	5	rbohD	3	SC137+Leaf131	2789.4	2860.3	70.9	2	A	3	2	2	B5-F2	B5-3	ACT	ACCGGTATGTAC	D99
187	100	D044	blank	blank	blank	blank	blank	NA	NA	0	2	A	4	2	20	B5-F2	B5-4	ACT	TGCATACACTGG	D100
164	101	D044	33	4	rbohD/RBOHD	3	SC137+Leaf131	2740.8	2825.1	84.3	2	A	5	2	2	B5-F2	B5-5	ACT	TGGTCAACGATA	D101
135	102	D044	27	5	rbohD/RBOHD	3	SC137+Leaf131	2754.3	2969.6	215.3	2	A	6	2	5	B5-F2	B5-6	ACT	ATCGCACAGTAA	D102
163	103	D044	33	3	Col-0	3	SC137+Leaf131	2740.4	2878.1	137.7	2	A	7	2	5	B5-F2	B5-7	ACT	GTCGTGTAGCCT	D103
180	104	D044	36	5	rbohD/RBOHD	3	SC137+Leaf131	2783.4	2921.9	138.5	2	A	8	2	5	B5-F2	B5-8	ACT	TACAGCGCATAC	D104
95	105	D044	19	5	rbohD/RBOHD	2	SC137	2792.7	2891.1	98.4	2	A	9	2	5	B5-F2	B5-9	ACT	ATCCTTTGGTTC	D105
181	106	D044	inoculum	inoculum	inoculum	2	SC137	NA	NA	0	2	A	10	2	2	B5-F2	B5-10	ACT	AGTCGAACGAGG	D106
178	107	D044	36	3	Col-0	3	SC137+Leaf131	2769.8	2842.8	73	2	A	11	2	5	B5-F2	B5-11	ACT	ACCAGTGACTCA	D107
89	108	D044	18	4	rbohD/RBOHD	2	SC137	2767.7	2857.2	89.5	2	A	12	2	5	B5-F2	B5-12	ACT	CCAATACGCCTG	D108
166	109	D044	34	1	Col-0	3	SC137+Leaf131	2657.8	2730.2	72.4	2	B	1	2	10	B5-F2	B5-13	ACT	GCAACACCATCC	D109
100	110	D044	20	5	rbohD	2	SC137	2753.7	2841.4	87.7	2	B	2	2	10	B5-F2	B5-14	ACT	AGTCGTGCACAT	D110

## Sheet: Table3_D) dropin_ASV_table
	D111	D112	D113	D114	D115	D116	D117	D118	D119	D120	D121	D122	D123	D124	D125	D126	D127	D128	D129	D130	D131	D132	D133	D134	D135	D136	D137	D138	D139	D140	D141	D142	D143	D144	D145	D146	D147	D148	D149	D150	D151	D152	D153	D154	D155	D156	D157	D158	D159
Leaf10	7	0	0	72	0	2	0	1	18	3	68	0	1	6	6	21	0	0	3	0	0	10	13	163	138	7	0	0	0	4	21	0	6	47	3	32	12	17	9	0	476	179	1	0	0	3	1	13	1
Leaf106	0	0	0	8	0	2	1	0	0	0	0	0	0	2	0	0	0	0	0	2	0	0	0	36	0	0	0	0	0	0	0	0	11	0	0	0	2	206	7	18	0	165	3	0	0	2	0	0	2
Leaf118	0	0	0	0	0	0	8	1	0	0	0	0	0	0	37	1	1	0	2	0	1	0	0	0	0	0	0	0	0	2	1	0	5	0	0	1	0	0	0	0	0	89	0	0	0	16	0	0	1
Leaf122	12	0	6	154	347	0	1	9	6	4	1	58	0	5	2	4	0	0	161	1	43	0	0	101	89	280	2	89	106	9	48	1	14	14	0	9	1072	4	123	8	638	527	2145	39	1	396	57	3	46
Leaf126	0	0	0	0	0	0	0	0	0	0	0	0	0	0	0	2	0	0	1	0	0	0	0	0	0	0	0	0	0	0	0	0	23	0	0	0	0	0	0	0	0	0	0	0	0	0	0	0	0
Leaf127	0	0	0	0	0	0	0	0	1	0	0	0	0	0	0	0	0	0	1	0	1	63	0	1	0	0	0	0	0	2	0	0	9	0	0	1	0	5	0	0	0	0	0	0	3	0	0	1	0
Leaf129	0	0	0	0	0	0	0	0	0	0	2	0	0	0	0	0	0	0	0	0	0	0	0	0	0	0	0	0	0	1	0	0	9	0	0	0	1	0	0	0	0	0	0	0	0	0	0	0	0
Leaf13	0	0	0	0	0	0	0	0	0	0	0	0	0	0	0	0	0	0	0	0	0	0	0	0	0	0	0	0	0	0	0	0	17	0	0	0	0	0	0	0	0	0	0	0	0	0	0	0	0
Leaf130	0	1	0	0	0	0	1	0	0	0	0	0	0	0	0	0	0	0	0	0	0	0	0	0	0	0	0	0	0	2	0	0	0	0	0	1	0	0	1	0	0	1	0	0	0	1	0	0	0
Leaf131	0	3	0	0	0	163	8	0	5	0	0	0	0	16	0	4	0	2	1	0	0	122	0	31	3	0	0	2	75	106	0	0	11	0	0	0	0	14	0	1	55	303	0	0	0	2	233	12	3
Leaf132	4	0	0	1	2	1	0	0	1	1	7	0	0	0	0	0	0	1	9	0	3	0	5	4	3	0	1	5	0	0	0	0	0	0	0	1	0	0	0	2	8	0	0	0	1	0	0	4	0
Leaf137	1	0	0	5	4	5	14	8	3	7	5	6	1	0	0	9	23	0	38	0	0	0	0	21	5	2	4	17	8	35	1	0	5	1	0	6	1	24	15	5	7	7	1	8	1	17	0	25	4
Leaf139	0	0	0	0	0	0	0	0	0	0	0	0	0	0	0	0	0	0	0	0	0	0	0	0	0	0	0	0	0	0	0	0	1	0	0	0	0	0	0	0	0	0	0	0	0	0	0	0	0
Leaf141	0	0	0	0	0	63	1	0	1	2	0	0	0	0	0	1	3	0	0	0	0	0	0	2	0	0	0	1	1	3	0	0	15	0	0	0	0	3	0	2	0	10	0	1	0	0	1	2	0
Leaf145	7	1	1	8	0	0	17	8	8	12	20	5	1	1	0	3	14	0	35	2	0	0	1	3	3	0	6	21	2	25	3	0	16	0	0	10	1	27	15	10	31	22	1	1	4	22	8	152	2
Leaf15	26	7	1	133	7	16	121	6	11	398	1	15	10	6	24	11	18	8	8	1	20	450	22	137	101	9	54	29	3	7	6	0	6	2	1	11	6	76	20	48	194	17	27	9	35	0	0	32	64
Leaf151	1	11	0	5	1	1	0	477	264	10	1	247	1	1	6	60	4	1	10	12	9	1	24	1	7	108	0	1	0	1	1	1	4	3	1	45	6	32	379	111	7	450	0	82	61	1297	13	119	580
Leaf160	1	0	1	18	6	0	0	0	2	0	0	0	0	1	0	7	40	5	13	1	7	0	5	8	0	2	0	2	0	0	0	0	16	1	0	10	6	0	1	0	16	41	0	0	7	12	9	4	8
Leaf161	1	9	19	1	4	5	44	2	16	39	1	1	5	1	2	33	16	27	2	0	0	0	17	0	7	7	14	12	64	20	4	0	5	0	0	14	4	15	10	5	10	31	12	19	3	19	6	89	30
Leaf164	0	0	0	0	0	0	0	0	0	0	0	0	0	0	0	0	0	0	0	0	0	0	0	0	0	0	0	0	0	0	0	0	2	0	0	0	1	0	0	0	0	0	0	0	0	0	0	0	0
Leaf168	72	5	6	50	18	3	35	84	25	9	5	43	2	5	15	8	1	13	12	2	26	0	5	12	2	26	19	20	1	12	53	0	19	3	0	57	101	11	127	5	15	14	4	18	141	135	25	134	29
Leaf17	0	0	0	0	0	0	0	0	0	0	0	0	0	0	0	0	0	0	0	0	0	0	0	0	2	28	1	0	0	0	1	0	16	0	0	0	0	0	0	0	0	0	0	0	0	0	0	0	0
Leaf176	0	1	0	1	2	0	4	2	0	0	0	0	0	0	1	5	12	0	4	0	2	0	1	1	0	1	1	0	6	1	0	0	2	0	0	3	0	0	2	1	0	0	0	0	0	1	0	0	9
Leaf177	2	0	1	4	0	0	6	0	2	74	1	2	0	0	3	1	4	2	30	0	1	0	1	14	10	2	1	11	0	3	3	0	15	0	0	2	0	16	12	3	9	1	1	8	4	1	0	5	4
Leaf180	0	0	0	0	1	0	0	188	0	5	0	0	0	0	1	1	0	0	8	0	30	0	0	0	0	0	1	6	0	0	210	1	30	0	0	0	0	1	0	0	0	0	0	0	0	1	8	0	0
Leaf182	0	0	0	0	0	0	0	0	0	0	0	0	0	0	0	0	0	0	0	0	0	0	0	0	0	0	0	0	0	0	0	0	2	0	0	0	0	0	0	0	0	0	0	0	0	0	0	0	0
Leaf183	0	0	0	1	0	0	0	0	0	0	1	0	0	0	0	0	0	0	0	0	0	0	0	0	0	0	0	0	0	0	0	0	16	0	0	0	0	0	0	0	0	0	0	1	0	0	4	0	0
Leaf185	0	0	0	0	0	0	0	0	0	0	0	0	0	0	0	0	0	0	0	0	0	0	0	0	2	0	0	0	0	1	0	0	6	0	0	0	0	0	0	0	0	0	1	0	0	0	0	0	0
Leaf187	0	0	0	0	0	0	0	0	0	0	0	0	0	0	0	0	0	0	0	0	0	0	0	0	0	0	0	0	0	0	0	0	25	0	0	1	0	2	0	0	0	0	0	0	0	0	0	1	0
Leaf189	0	0	0	0	1	0	0	0	1	0	0	0	0	0	1	0	5	0	2	0	1	0	0	0	0	0	0	0	0	1	1	0	1	0	0	3	0	0	1	0	4	0	8	4	0	11	0	0	0
Leaf2	0	2	0	2	4	0	2	2	0	4	6	2	0	0	5	3	13	1	0	3	4	0	0	1	1	0	0	0	0	3	1	0	8	0	0	11	2	2	14	0	0	7	0	0	0	11	0	4	0
Leaf201	2	209	368	11	3	4	666	3	442	5	6	4	211	162	305	982	885	12	9	537	6	2	3	4	14	539	7	12	0	283	7	2	20	185	1	1014	20	1000	1328	4	1	96	1100	913	26	2222	13	185	724
Leaf203	610	175	263	540	553	210	91	14	30	507	1427	9	171	93	301	366	1196	252	143	8	16	5	22	680	30	81	541	251	250	244	152	3	21	74	11	605	662	28	618	264	1776	54	701	460	39	440	8	157	638
Leaf208	0	0	0	0	0	0	0	0	0	0	0	0	0	0	0	0	0	0	0	0	0	0	0	0	0	0	0	0	2	0	0	0	7	0	0	0	0	0	0	0	0	0	0	0	0	0	0	0	0
Leaf21	0	0	7	32	61	3	9	9	2	337	53	6	1	0	7	10	3	3	112	0	4	1	6	4	9	10	2	8	1	28	5	0	16	10	0	11	72	315	4	7	7	10	16	3	0	16	1	43	12
Leaf216	2	0	0	1	3	0	0	1	0	4	0	0	0	0	1	1	0	3	0	0	0	1	3	1	3	0	2	2	0	3	0	0	0	0	0	0	1	6	0	3	10	9	0	0	2	1	2	1	0
Leaf220	0	0	0	1	0	0	0	4	0	1	0	0	0	1	0	0	41	0	0	0	0	0	0	0	2	0	16	0	0	2	0	0	26	0	0	5	0	0	0	0	0	1	0	1	0	10	0	0	14
Leaf222	0	0	0	0	0	0	0	0	0	0	0	0	0	0	0	0	0	0	0	0	0	0	0	0	0	0	0	0	0	0	0	0	4	0	0	0	0	0	0	0	0	1	0	0	1	0	0	0	0
Leaf225	0	0	0	1	0	0	0	0	0	0	0	1	0	0	0	0	0	0	0	0	0	0	0	0	7	1	0	0	1	0	0	0	0	0	0	0	0	0	3	0	0	0	0	0	0	1	0	2	0
Leaf226	0	0	0	0	0	0	0	0	0	0	0	0	0	0	0	0	0	0	0	0	0	0	0	0	0	0	0	0	0	0	0	0	7	0	0	0	0	0	0	0	0	0	0	0	0	0	0	0	0
Leaf231	15	24	82	56	149	10	31	140	48	407	96	4	35	21	38	90	185	65	102	21	15	1	27	1	52	53	41	0	51	43	28	0	7	65	0	120	49	218	193	44	161	55	4	122	65	303	0	71	181
Leaf233	1	7	7	11	3	1	19	3	33	5	1	1	0	2	16	3	45	1	105	1	0	0	13	4	2	4	3	11	2	3	44	0	4	2	0	4	1	18	6	10	7	3	8	6	8	55	0	11	2
Leaf234	0	0	0	0	0	0	0	0	0	0	0	0	0	0	1	0	0	0	0	0	0	0	0	0	0	0	0	0	1	0	0	0	14	0	0	0	0	0	1	0	0	0	0	1	0	0	0	0	0
Leaf242	0	0	0	0	0	0	0	0	0	9	2	0	0	0	0	0	0	0	0	1	0	0	0	0	0	0	1	2	0	2	1	0	33	0	0	1	1	2	0	0	6	0	1	0	0	0	0	0	0
Leaf245	16	70	3	10	231	11	90	31	29	7	64	22	87	80	50	126	578	7	10	3	12	1	51	7	30	93	8	38	5	25	71	0	13	2	1	122	24	85	207	94	462	283	65	193	8	573	36	196	190
Leaf250	0	0	0	0	0	0	0	0	0	0	0	0	0	0	0	0	0	0	0	0	0	2	0	0	0	0	0	0	0	0	0	0	0	0	0	0	0	0	0	0	0	0	0	0	0	0	0	0	0
Leaf254	0	0	0	0	0	0	0	0	0	0	0	0	0	0	0	0	0	0	0	0	0	0	0	0	0	0	0	1	0	0	0	0	20	0	0	0	0	4	0	0	0	0	0	0	1	0	0	0	0
Leaf257	0	0	0	0	0	0	4	7	0	6	2	0	0	0	0	4	12	31	0	1	0	0	0	0	2	7	0	1	0	2	0	0	4	1	0	0	4	1	6	0	8	0	19	0	0	9	0	7	8
Leaf26	4	9	3	4	35	0	115	1	0	76	15	18	9	3	18	3	9	259	49	0	3	137	11	2	5	11	8	6	0	14	6	0	1	6	0	51	21	117	30	21	2	21	57	8	4	15	1	10	3
Leaf261	0	0	0	0	0	0	0	0	0	0	0	0	0	0	0	0	0	0	0	0	0	0	0	0	0	0	0	0	0	0	0	0	21	0	0	0	0	0	0	0	0	0	0	0	0	0	0	1	0
Leaf262	86	32	153	116	84	50	227	696	178	282	265	175	126	99	23	208	45	93	79	43	25	22	231	195	140	60	107	78	44	73	25	0	42	109	1	262	197	226	177	318	468	410	193	187	619	239	73	281	198
Leaf263	0	0	0	0	0	0	0	0	0	1	0	0	0	0	0	0	1	0	0	0	0	0	0	0	0	0	0	0	0	0	0	0	7	0	0	0	0	0	0	0	0	0	0	0	0	0	0	3	0
Leaf264	0	0	0	0	0	0	0	0	0	0	0	0	0	0	0	1	0	0	0	0	0	0	0	0	0	0	0	0	0	0	0	0	15	0	0	0	0	0	0	0	0	0	0	0	0	0	0	0	0
Leaf265	56	26	26	66	70	28	54	28	35	1	35	12	18	22	36	39	128	5	295	4	77	28	42	57	100	34	52	11	16	22	27	0	11	20	0	53	69	34	103	49	333	88	108	49	9	149	2	33	59
Leaf267	0	0	0	0	0	0	0	0	0	0	0	0	0	0	0	0	0	0	0	0	0	0	0	0	0	0	0	0	0	0	0	0	0	0	0	0	0	0	0	0	0	0	0	0	0	0	0	0	0
Leaf274	0	0	0	0	0	0	0	1	0	0	0	0	0	0	0	0	0	2	8	0	0	0	0	0	1	0	0	0	0	0	0	0	2	0	0	13	0	1	0	0	0	0	4	3	1	0	0	0	0
Leaf28	0	0	0	1	0	0	1	2	0	0	2	0	0	0	0	0	0	0	1	0	0	0	0	0	0	0	0	1	0	1	0	0	15	0	0	0	1	1	0	0	0	0	0	0	0	0	0	0	0
Leaf280	11	3	13	90	340	17	86	16	9	266	142	73	11	53	1	8	16	306	186	1	58	34	62	247	200	5	143	7	188	22	27	0	12	59	4	28	311	34	25	183	506	327	27	11	12	29	1	98	19
Leaf285	18	55	3	4	27	1	4	3	15	18	19	19	0	1	34	7	62	2	4	4	2	0	4	9	80	1	1	18	17	2	2	0	16	0	0	21	15	22	7	11	30	5	21	71	3	31	4	12	15
Leaf288	2	0	5	6	2	1	34	6	5	4	8	1	0	2	0	3	2	0	3	0	2	0	0	3	4	0	1	7	1	13	1	0	25	1	0	1	1	10	3	4	9	6	5	7	3	1	5	18	6
Leaf289	2	6	1	0	0	2	10	0	3	3	4	11	0	2	38	3	34	0	0	2	0	0	3	6	13	1	12	10	1	2	0	0	1	0	1	26	1	3	5	7	1	22	8	5	1	35	5	1	5
Leaf299	0	1	0	0	0	0	0	0	0	0	0	0	0	0	0	0	0	0	0	0	0	0	0	0	0	0	0	0	0	0	0	0	2	0	0	0	0	0	0	0	0	0	0	0	0	0	0	0	0
Leaf3	2	3	1	1	1	2	6	1	1	0	6	0	1	1	1	4	3	26	0	0	0	6	2	0	23	0	0	1	0	0	0	0	4	0	0	8	0	77	3	6	0	13	1	8	1	3	0	11	0
Leaf30	0	0	0	0	0	0	0	0	0	0	1	0	0	0	0	0	0	0	0	0	0	0	0	0	0	0	0	1	0	0	0	0	21	0	0	0	0	0	0	0	0	0	0	0	0	0	0	0	0
Leaf304	0	0	0	0	0	0	0	0	1	0	1	0	0	0	0	0	0	0	0	0	0	0	0	0	0	0	0	0	0	0	2	0	6	0	0	0	0	0	0	0	0	0	0	0	0	0	0	0	0
Leaf306	3	1	1	1	0	7	2	0	1	2	1	2	0	1	1	1	0	0	0	0	0	0	0	6	2	2	0	0	16	1	1	0	16	0	1	6	3	0	1	0	5	6	8	1	3	2	2	0	3
Leaf311	4	32	28	67	50	63	271	9	81	483	18	11	40	10	54	27	148	174	145	3	14	14	7	159	227	19	60	395	12	49	72	0	30	30	0	112	193	484	61	27	210	211	36	13	228	161	81	423	203
Leaf313	4	0	9	80	798	5	9	0	10	1	38	64	2	4	3	7	7	165	258	1	143	3	3	72	1075	1	1	3	2	0	10	0	13	9	0	35	279	5	9	163	335	66	0	2	47	0	0	24	9
Leaf314	2	0	0	21	2	2	37	5	7	7	7	0	3	4	1	6	6	1	10	0	0	0	1	0	149	12	2	0	0	1	4	0	6	0	0	37	4	3	23	1	5	80	2	0	2	23	0	2	1
Leaf32	45	15	0	0	29	2	4	54	26	54	20	0	1	24	40	23	153	22	191	19	25	0	23	1	22	2	81	19	0	7	10	0	10	1	0	15	28	1	105	26	0	3	131	50	1	80	3	32	4
Leaf324	3	4	13	1	22	1	32	6	8	0	0	12	0	5	8	21	19	5	18	0	5	2	10	18	25	14	14	3	0	0	2	0	12	9	0	38	10	35	59	9	85	24	39	22	2	34	7	36	16
Leaf326	0	0	0	0	0	0	0	0	0	0	0	0	0	0	0	0	0	0	0	0	0	0	0	0	0	0	0	0	0	0	0	0	57	0	1	0	0	1	0	0	0	0	0	0	0	1	0	0	0
Leaf33	115	0	1	16	1	1	35	113	2	5	8	1	0	16	0	2	1	0	192	0	25	0	34	0	3	1	0	121	0	2	16	0	9	0	0	0	3	0	0	10	73	101	8	0	1	4	2	1	1
Leaf334	0	0	1	0	0	0	1	0	1	1	0	0	0	0	0	0	0	0	0	0	0	0	0	0	0	0	0	0	0	0	0	0	6	0	0	0	0	0	0	0	0	0	0	2	0	0	0	0	0
Leaf335	0	0	0	0	0	0	3	3	0	0	0	0	0	0	0	0	2	0	0	0	0	0	0	0	0	0	0	0	0	0	0	0	14	0	0	0	0	1	0	0	0	0	0	0	0	1	0	1	0
Leaf336	0	0	0	1	1	0	4	1	0	5	5	0	0	0	0	1	0	0	1	0	0	1	1	5	0	0	2	3	0	0	0	0	3	0	0	1	1	5	1	2	2	0	0	0	0	0	0	1	3
Leaf337	1	7	0	6	0	3	2	3	7	6	114	0	0	1	0	6	14	2	63	2	0	0	1	7	7	8	2	30	2	15	44	0	15	2	0	0	0	8	7	4	3	8	1	4	3	11	0	0	3
Leaf339	0	0	0	1	0	0	0	0	0	0	1	0	0	0	1	0	1	0	0	0	0	0	0	33	0	0	44	0	0	0	0	0	14	0	0	0	0	0	0	0	0	0	0	2	0	0	0	0	0
Leaf34	0	0	0	0	0	0	0	0	0	0	0	0	0	0	0	0	0	0	0	0	0	0	0	0	0	0	4	0	0	0	0	0	27	0	0	0	0	0	0	0	0	0	1	0	0	0	0	0	0
Leaf343	0	0	0	0	0	0	0	0	0	0	0	0	0	0	0	0	0	0	0	0	0	0	0	0	0	0	0	0	0	0	2	0	0	0	0	0	0	0	0	0	0	0	0	0	0	0	0	0	0
Leaf344	26	10	10	9	69	0	36	37	10	2	15	14	18	17	14	21	14	2	9	3	1	0	0	9	10	20	0	0	16	5	4	1	4	3	0	26	2	52	51	38	0	0	42	47	9	53	1	2	16
Leaf350	1	27	1	24	58	0	28	62	33	4	0	4	1	6	8	12	31	1	32	1	6	0	2	9	8	92	4	18	1	18	15	1	0	4	0	316	15	12	299	3	11	19	752	86	3	353	0	12	4
Leaf351	0	0	0	0	0	0	0	0	1	1	0	0	0	0	0	0	0	0	0	0	0	0	0	1	0	0	0	1	0	1	0	0	3	0	0	0	0	0	0	0	0	0	0	1	0	3	0	0	0
Leaf354	0	0	0	0	0	0	0	0	0	2	0	0	0	0	0	0	0	0	0	0	0	0	1	0	1	0	0	0	0	0	0	0	0	0	0	0	1	2	8	0	1	0	0	0	0	1	0	1	0
Leaf357	0	0	0	0	0	0	0	0	0	0	0	0	0	0	0	0	0	0	0	0	0	0	0	0	0	0	0	0	0	0	0	0	5	0	0	1	0	0	0	0	0	1	0	0	0	0	0	0	0
Leaf359	0	0	0	0	0	0	0	0	0	0	0	0	0	0	0	0	0	0	0	0	0	0	0	0	0	0	0	0	0	0	0	0	38	0	0	0	0	0	0	0	0	0	0	0	0	0	0	0	0
Leaf361	3	1	0	30	6	13	13	70	6	19	10	4	3	1	8	7	25	31	8	1	0	0	0	15	2	25	3	0	10	9	0	0	6	8	1	6	0	13	6	25	6	4	21	9	2	22	0	5	7
Leaf363	0	0	0	1	5	0	8	0	0	0	0	5	0	0	0	0	2	0	0	0	0	0	1	0	2	0	0	0	1	1	0	0	2	0	0	1	0	4	0	0	4	0	0	0	0	2	0	0	0
Leaf369	0	1	0	0	2	0	0	2	0	0	0	1	1	0	1	0	1	1	1	0	0	0	1	0	0	3	0	4	0	2	0	0	4	1	0	3	1	3	8	1	8	7	0	0	0	3	0	1	1
Leaf371	32	9	26	60	94	1	35	43	26	0	13	23	4	5	33	54	178	10	55	5	1	5	9	43	58	6	76	0	8	5	30	0	10	22	0	151	119	35	163	52	106	127	148	30	12	196	1	28	62
Leaf380	0	0	0	0	1	0	0	0	1	1	0	0	0	0	0	0	1	0	0	0	0	0	0	0	0	0	0	2	1	0	0	0	2	5	0	1	0	3	0	0	0	0	1	0	0	0	0	0	6
Leaf391	4	30	20	72	20	1	125	7	52	27	88	8	31	60	20	30	93	26	142	2	43	1	32	15	84	54	9	20	12	38	23	0	10	20	2	21	7	105	184	38	471	15	234	48	11	126	9	15	36
Leaf394	0	0	0	0	0	0	0	0	0	0	0	0	0	0	0	0	0	0	0	0	0	0	0	0	0	0	0	0	0	0	0	0	17	0	0	0	0	0	0	0	0	0	0	0	0	0	0	1	0
Leaf396	0	0	0	1	2	0	1	1	3	1	0	0	0	0	0	2	5	0	0	0	1	0	1	0	0	2	0	0	0	2	0	0	1	2	0	1	1	1	1	0	4	1	0	1	0	2	0	0	3
Leaf4	0	0	0	0	0	0	0	0	0	0	0	0	0	2	0	0	0	0	0	0	0	0	0	0	0	0	0	0	0	0	0	0	4	0	0	0	0	0	0	0	0	0	0	0	0	0	0	0	88
Leaf400	0	0	0	0	0	0	0	0	0	0	0	0	0	0	0	0	1	0	2	0	0	0	0	0	0	0	0	0	0	0	0	0	5	0	0	0	0	0	0	1	0	4	0	1	0	0	0	0	3
Leaf405	2	0	0	657	0	4	3	0	8	12	1	492	1	12	14	54	7	13	1836	3	1043	1	0	544	7	10	2	11	6	1	18	0	14	17	1	116	1987	34	1	982	2282	245	4	2	467	1	5	15	3
Leaf406	0	0	0	0	0	0	0	0	0	0	0	0	0	0	0	0	0	0	0	0	0	0	0	0	0	0	0	0	0	0	0	0	26	0	0	0	0	0	0	0	0	0	0	0	0	0	0	0	0
Leaf41	0	0	1	1	1	0	0	0	0	7	0	0	1	0	0	0	0	1	1	1	0	3	0	0	0	0	3	1	0	1	1	0	0	1	0	0	16	0	0	2	1	1	1	0	5	1	1	6	0
Leaf412	0	0	2	0	1	0	3	0	0	0	0	0	0	0	0	4	0	4	1	0	1	0	0	0	1	0	0	1	0	0	0	0	9	0	0	2	0	2	1	0	1	0	15	0	3	2	0	2	1
Leaf416	4	455	1126	1066	1076	266	1271	1523	854	29	19	538	864	926	536	1717	3067	7	105	1528	546	222	1100	193	814	558	5	113	39	395	760	8	15	474	2	1727	106	270	158	2490	2	97	218	1672	1938	1651	35	1595	2084
Leaf42	0	0	0	0	0	0	0	0	2	0	0	0	0	0	0	0	0	0	0	0	0	0	0	0	0	0	0	0	0	0	0	0	1	0	0	0	0	0	0	0	0	0	0	0	0	0	0	0	0
Leaf420	53	111	41	346	368	86	526	109	121	608	178	104	93	47	52	96	162	51	148	55	21	15	51	554	356	237	178	166	446	30	25	1	13	31	0	82	935	100	133	96	184	142	156	63	25	176	73	128	134
Leaf427	0	0	0	0	0	0	0	0	0	0	0	0	0	0	1	0	0	0	0	0	0	0	11	0	0	6	0	11	0	0	0	0	0	0	0	0	0	0	0	0	0	0	0	0	0	0	0	1	2
Leaf434	0	6	0	0	0	1	0	0	0	3	0	0	0	1	2	1	3	1	1	0	0	2	1	25	1	0	2	8	0	45	1	0	22	1	2	407	1	5	0	0	0	43	0	0	0	0	1876	0	9
Leaf443	0	1	0	12	2	0	0	0	0	0	0	0	0	1	0	0	4	0	0	0	0	0	0	0	0	0	0	10	5	0	0	0	2	0	0	0	0	0	0	0	0	1	0	1	0	11	0	0	0
Leaf446	0	0	0	0	0	0	0	0	0	0	0	0	0	0	0	0	0	0	0	0	0	0	0	0	0	0	0	0	0	0	0	0	2	0	0	0	0	0	0	0	0	0	0	0	0	0	0	0	0
Leaf454	3	0	0	0	0	0	0	0	0	0	0	1	0	0	0	0	0	0	1	0	0	0	0	0	0	0	0	0	0	0	0	0	3	0	0	0	1	12	0	0	0	0	0	0	0	0	0	0	1
Leaf456	0	26	0	0	0	0	0	0	0	0	0	0	0	0	0	0	0	0	0	0	2	0	0	138	0	1	0	0	0	1	0	0	4	95	0	133	0	0	0	0	0	0	0	0	0	0	1	1	0
Leaf466	0	0	4	0	1	1	0	8	4	1	0	0	0	0	0	0	0	0	0	0	1	0	0	94	0	8	0	0	0	0	0	0	3	1	0	3	0	0	0	0	0	0	0	4	0	1	1	0	2
Leaf49	0	0	0	0	0	0	0	0	0	0	0	0	0	0	0	0	0	0	0	0	0	0	0	0	0	0	0	0	0	0	0	0	2	0	0	0	0	0	0	0	0	0	0	0	0	0	0	0	0
Leaf5	0	0	0	0	0	0	0	4	0	0	0	0	0	0	0	0	0	0	0	0	0	0	0	0	0	0	0	0	0	0	0	0	4	0	0	0	0	0	0	0	0	0	0	4	0	0	0	0	0
Leaf50	2	0	0	0	0	0	6	0	2	6	54	0	0	0	0	0	0	1	1	0	0	0	0	2	0	0	2	0	0	0	0	0	15	0	0	0	0	0	0	3	2	0	0	7	1	0	0	1	2
Leaf51	0	0	0	0	0	0	0	0	0	0	1	0	0	0	0	0	0	0	1	0	0	0	0	0	0	0	0	0	0	4	0	0	41	0	0	0	0	0	0	0	1	0	0	0	0	0	23	1	0
Leaf53	0	0	0	4	1	0	1	0	1	0	0	0	0	1	3	2	0	0	1	0	0	66	0	0	5	0	0	3	0	0	0	0	12	0	0	7	0	30	0	4	1	1	0	1	0	5	0	9	0
Leaf58	1	1	1	1	0	391	2	0	4	4	2	0	0	0	3	4	2	3	7	2	0	60	0	6	4	5	0	5	0	21	1	0	7	1	0	3	0	3	0	1	14	5	0	2	0	1	0	0	0
Leaf59	0	0	0	2	0	10	1	5	0	6	9	1	0	0	0	0	1	0	1	6	0	9	0	1	0	0	0	1	0	3	0	0	11	0	1	0	1	1	0	0	1	1	0	0	1	0	0	1	3
Leaf61	0	0	0	0	0	0	0	1	3	0	0	1	0	1	1	4	20	18	0	0	5	0	1	0	0	3	0	0	0	0	0	0	17	0	0	5	0	0	1	0	0	1	0	0	0	16	0	0	2
Leaf62	0	11	64	34	1	2	0	5	8	40	29	73	17	4	9	27	73	2	1	6	16	0	13	0	37	3	0	84	127	0	6	0	16	9	0	34	21	0	63	74	40	13	1	25	70	106	20	2	5
Leaf64	52	0	37	2	2	2	5	4	14	6	0	1	2	31	44	118	137	53	155	0	13	8	46	0	4	1	2	7	0	16	31	0	6	24	1	91	1	14	123	8	145	155	104	50	10	190	0	122	93
Leaf67	0	0	0	0	0	0	0	0	0	0	0	0	0	0	0	0	0	0	0	0	0	0	0	0	0	0	0	0	0	0	0	0	7	0	0	0	0	0	0	1	0	0	0	0	1	0	0	0	0
Leaf68	321	426	524	691	1031	160	730	1000	943	877	1212	307	474	437	169	659	1543	547	643	127	144	135	376	737	590	290	525	404	257	604	536	9	33	290	14	1041	647	388	902	1421	1896	484	341	578	1538	1397	936	1151	2288
Leaf69	1	0	0	2	0	0	3	0	2	2	0	0	0	0	0	0	2	0	8	0	0	0	0	1	1	0	0	1	0	5	0	0	44	1	0	0	1	1	3	0	1	0	0	0	0	2	0	0	2
Leaf70	2	0	0	0	0	0	0	7	1	2	0	2	0	0	2	0	0	0	0	1	0	0	0	0	0	0	0	1	0	0	0	0	30	0	0	0	0	1	0	0	13	1	2	0	0	0	0	0	0
Leaf72	0	0	0	0	0	0	0	0	0	0	0	0	0	0	0	0	0	0	0	0	0	0	0	0	0	0	0	0	0	0	0	0	2	0	0	0	0	0	0	0	0	0	0	0	0	0	0	0	0
Leaf73	44	47	70	54	146	1	33	231	120	179	102	62	42	54	26	136	248	108	288	55	28	1	84	64	49	37	4	105	50	17	76	1	35	52	1	111	36	122	204	501	147	116	99	84	132	218	9	41	179
Leaf75	0	0	0	0	0	0	0	0	0	0	0	0	0	0	0	0	0	0	0	0	0	0	0	0	0	0	0	0	0	0	0	0	10	0	0	0	0	0	0	0	0	0	0	0	0	0	0	0	0
Leaf76	18	22	0	10	5	3	134	51	7	126	5	1	1	26	0	2	0	4	76	1	2	5	1	1	123	24	45	0	141	37	3	0	21	3	0	16	7	142	6	21	205	52	8	0	1	4	27	38	0
Leaf78	1	21	106	58	36	0	0	2	22	1	27	31	117	0	42	106	117	72	82	26	35	2	107	18	8	0	0	59	4	0	15	3	30	25	0	82	127	4	49	12	14	20	69	117	341	127	3	38	138
Leaf82	10	0	21	33	49	0	63	52	38	103	85	56	39	7	3	26	93	23	442	94	0	2	29	0	4	27	2	11	4	52	37	0	43	27	0	95	121	363	1	17	70	158	40	27	48	166	108	75	118
Leaf83	365	1	92	278	360	113	82	89	112	2121	448	36	1	108	79	323	223	367	21	186	400	142	374	282	692	162	1	467	581	94	216	0	5	121	0	139	928	1777	1018	14	5	715	12	524	7	575	1	1012	224
Leaf85	0	1	0	0	0	0	75	0	0	0	0	0	1	0	0	0	0	0	0	0	1	0	0	1	0	2	0	0	2	0	0	0	5	0	0	0	0	2	0	0	335	10	0	0	0	0	0	0	0
Leaf86	147	0	22	13	0	0	10	2	1	0	22	1	0	1	1	1	5	0	0	0	9	0	2	2	0	27	0	225	1	1	3	0	10	0	0	0	5	5	0	17	131	372	116	0	0	34	0	5	2
Leaf87	59	4	27	1	0	0	23	1	0	0	0	0	0	0	2	0	0	1	0	0	6	0	1	16	0	1	0	0	0	0	0	0	5	0	3	0	2	0	0	0	0	0	0	3	0	9	0	86	7
Leaf88	2	6	0	1	2	0	77	0	2	2	5	0	0	1	77	1	0	1	17	0	0	1	0	1	14	4	0	1	0	1	1	0	9	0	0	1	0	0	14	17	2	4	0	7	2	98	1	0	3
Leaf90	399	34	74	26	52	32	476	193	38	11	544	1	14	15	118	23	60	50	614	0	7	5	2	23	329	107	1094	103	20	19	135	0	22	2	0	33	22	131	751	0	1494	55	314	62	19	323	12	0	112
Leaf91	0	14	1	0	0	1	2	0	10	2	12	0	0	1	52	0	13	4	2	1	4	0	0	104	0	4	0	16	4	0	5	0	12	0	1	0	4	44	11	26	2	84	4	2	0	18	1	0	1
Leaf99	0	0	0	2	0	0	0	0	0	0	26	0	0	0	0	0	0	0	0	0	10	0	0	0	0	1	57	7	0	0	0	0	11	0	0	0	0	0	0	0	1	0	0	0	0	5	0	0	0
Unclass_combi	132	116	146	334	254	80	366	265	158	629	242	116	137	123	129	231	512	181	406	146	139	329	143	289	262	109	169	121	151	128	152	389	84	101	4	344	287	329	353	365	662	226	222	270	245	638	79	305	426
[truncated: 124 more columns]

## Sheet: Table3_E) dropin_samples
Number	Tube	Experiment	Box	Position	Genotype	Treatment	Description	weight_empty	weight_full	plant_mg	gDNA_plate	Row	Column	Pool_nr	Pool_vol	F_primer	R_primer	i5_index	i7_index	Sample_name
262	111	D045	15	4	rbohD	2	SC137	2770.2	2839.4	69.2	2	B	3	2	2	B5-F2	B5-15	ACT	AGTTACGAGCTA	D111
277	112	D045	18	4	rbohD	3	SC137+Leaf131	2758.4	2847.7	89.3	2	B	4	2	2	B5-F2	B5-16	ACT	TTGCGTTAGCAG	D112
256	113	D045	14	3	rbohD	2	SC137	2795.2	2878.4	83.2	2	B	5	2	5	B5-F2	B5-17	ACT	TACGAGCCCTAA	D113
231	114	D045	9	3	Col-0	2	SC137	2788.3	2868.2	79.9	2	B	6	2	5	B5-F2	B5-18	ACT	TGTCGCAAATAG	D114
370	115	D045	37	2	Col-0	5	SC137+xpsxcs	2780.2	2824.9	44.7	2	B	7	2	5	B5-F2	B5-19	ACT	ACAATAGACACC	D115
291	116	D045	21	3	rbohD	3	SC137+Leaf131	2775.4	2806.7	31.3	2	B	8	2	2	B5-F2	B5-20	ACT	TCTCTACCACTC	D116
399	117	D045	43	1	Col-0	6	SC137+dsbB	2778.5	2855.5	77	2	B	9	2	5	B5-F2	B5-21	ACT	CGATCGAACACT	D117
360	118	D045	35	2	Col-0	5	SC137+xpsxcs	2770.2	2843.5	73.3	2	B	10	2	5	B5-F2	B5-22	ACT	ATTGCAAGCAAC	D118
296	119	D045	22	3	Col-0	3	SC137+Leaf131	2774.3	2928.4	154.1	2	B	11	2	5	B5-F2	B5-23	ACT	AGCGCTCACATC	D119
236	120	D045	10	3	rbohD	2	SC137	2737.3	2778.6	41.3	2	B	12	2	5	B5-F2	B5-24	ACT	TCGACCAAACAC	D120
404	121	D045	44	1	Col-0	6	SC137+dsbB	2759.5	2796.1	36.6	2	C	1	2	5	B5-F2	B5-25	ACT	TGTGTTACTCCT	D121
235	122	D045	10	2	Col-0	2	SC137	2671.1	2719.9	48.8	2	C	2	2	2	B5-F2	B5-26	ACT	TGCACAGTCGCT	D122
337	123	D045	30	4	rbohD	4	SC137+xps	2763.1	2852.8	89.7	2	C	3	2	2	B5-F2	B5-27	ACT	TTCTAGAGTGCG	D123
290	124	D045	21	2	Col-0	3	SC137+Leaf131	2776.3	2872.3	96	2	C	4	2	2	B5-F2	B5-28	ACT	ACACCTGCGATC	D124
263	125	D045	15	5	rbohD	2	SC137	2754.4	2823.8	69.4	2	C	5	2	2	B5-F2	B5-29	ACT	ATTCCTCTCCAC	D125
379	126	D045	39	1	Col-0	5	SC137+xpsxcs	2726.5	2835.4	108.9	2	C	6	2	5	B5-F2	B5-30	ACT	CATCGACGAGTT	D126
380	127	D045	39	2	Col-0	5	SC137+xpsxcs	2760.9	2820.9	60	2	C	7	2	10	B5-F2	B5-31	ACT	CACCACAGAATC	D127
338	128	D045	30	5	rbohD	4	SC137+xps	2806.6	2831.4	24.8	2	C	8	2	2	B5-F2	B5-32	ACT	GGTCTTAGCACC	D128
416	129	D045	46	3	Col-0	6	SC137+dsbB	2774.3	2829.9	55.6	2	C	9	2	5	B5-F2	B5-33	ACT	TATCGCGCGATA	D129
240	130	D045	11	2	Col-0	2	SC137	2775.2	2818	42.8	2	C	10	2	2	B5-F2	B5-34	ACT	CTCTACGAACAG	D130
410	131	D045	45	2	Col-0	6	SC137+dsbB	2775.8	2853.6	77.8	2	C	11	2	2	B5-F2	B5-35	ACT	CTCCTCCCTTAC	D131
293	132	D045	21	5	rbohD	3	SC137+Leaf131	2779.3	2814.7	35.4	2	C	12	2	1	B5-F2	B5-36	ACT	CGTGTTATGTGG	D132
314	133	D045	26	1	Col-0	4	SC137+xps	2783.7	2866.9	83.2	2	D	1	2	2	B5-F2	B5-37	ACT	ATTAGCAGCGTA	D133
295	134	D045	22	2	Col-0	3	SC137+Leaf131	2776.1	2864.9	88.8	2	D	2	2	5	B5-F2	B5-38	ACT	CAAGTTTCCGCG	D134
331	135	D045	29	3	Col-0	4	SC137+xps	2730.2	2816.6	86.4	2	D	3	2	5	B5-F2	B5-39	ACT	CCTTGTTCACCT	D135
359	136	D045	35	1	Col-0	5	SC137+xpsxcs	2776.7	2876.8	100.1	2	D	4	2	2	B5-F2	B5-40	ACT	AACCAGCAGATT	D136
268	137	D045	16	5	rbohD	2	SC137	2779.2	2852.9	73.7	2	D	5	2	2	B5-F2	B5-41	ACT	CTAGAGCTCCCA	D137
376	138	D045	38	3	rbohD	5	SC137+xpsxcs	2751.6	2809.2	57.6	2	D	6	2	2	B5-F2	B5-42	ACT	CACGCAGTCTAC	D138
371	139	D045	37	3	Col-0	5	SC137+xpsxcs	2826.7	2861.1	34.4	2	D	7	2	2	B5-F2	B5-43	ACT	ACAAACATGGTC	D139
280	140	D045	19	2	Col-0	3	SC137+Leaf131	2724	2776.9	52.9	2	D	8	2	2	B5-F2	B5-44	ACT	TCGAAACATGCA	D140
249	141	D045	13	1	Col-0	2	SC137	2788.4	2914.4	126	2	D	9	2	2	B5-F2	B5-45	ACT	TTCCCACCCATT	D141
197	142	D045	2	4	rbohD	1	mock	2756	2829.1	73.1	2	D	10	2	20	B5-F2	B5-46	ACT	AGCAGAACATCT	D142
434	143	D045	inoculum	inoculum	inoculum	3	SC137+Leaf131	NA	NA	0	2	D	11	2	1	B5-F2	B5-47	ACT	GAAACATCCCAC	D143
243	144	D045	11	5	rbohD	2	SC137	2772.9	2837.1	64.2	2	D	12	2	1	B5-F2	B5-48	ACT	CTGTCAGTGACC	D144
436	145	D045	blank	blank	blank	blank	blank	NA	NA	0	2	E	1	2	20	B5-F2	B5-49	ACT	CGGATCTAGTGT	D145
417	146	D045	46	4	rbohD	6	SC137+dsbB	2796.1	2852.3	56.2	2	E	2	2	5	B5-F2	B5-50	ACT	TTCTCCATCACA	D146
238	147	D045	10	5	rbohD	2	SC137	2786.7	2865.2	78.5	2	E	3	2	5	B5-F2	B5-51	ACT	ATTTAGGACGAC	D147
317	148	D045	26	4	rbohD	4	SC137+xps	2789.2	2851	61.8	2	E	4	2	5	B5-F2	B5-52	ACT	GGTTTAACACGC	D148
233	149	D045	9	5	rbohD	2	SC137	2712.4	2768	55.6	2	E	5	2	5	B5-F2	B5-53	ACT	AGACAGTAGGAG	D149
406	150	D045	44	3	Col-0	6	SC137+dsbB	2804.7	2883.9	79.2	2	E	6	2	5	B5-F2	B5-54	ACT	GCAGATTTCCAG	D150
269	151	D045	17	1	Col-0	3	SC137+Leaf131	2773.9	2872	98.1	2	E	7	2	10	B5-F2	B5-55	ACT	AGATGATCAGTC	D151
289	152	D045	21	1	Col-0	3	SC137+Leaf131	2763.6	2811.6	48	2	E	8	2	5	B5-F2	B5-56	ACT	TATCACCGGCAC	D152
316	153	D045	26	3	rbohD	4	SC137+xps	2804.2	2875.6	71.4	2	E	9	2	5	B5-F2	B5-57	ACT	CCAGATATAGCA	D153
264	154	D045	16	1	Col-0	2	SC137	2775.6	2830.2	54.6	2	E	10	2	5	B5-F2	B5-58	ACT	GGTCTCCTACAG	D154
266	155	D045	16	3	rbohD	2	SC137	2831.9	2923.7	91.8	2	E	11	2	5	B5-F2	B5-59	ACT	ACAGCTCAAACA	D155
335	156	D045	30	2	Col-0	4	SC137+xps	2766.1	2810.1	44	2	E	12	2	5	B5-F2	B5-60	ACT	ATAGCGAACTCA	D156
312	157	D045	25	4	rbohD	4	SC137+xps	2772.8	2800	27.2	2	F	1	2	2	B5-F2	B5-61	ACT	AACCGCATAAGT	D157
396	158	D045	42	3	rbohD	6	SC137+dsbB	2791.4	2891	99.6	2	F	2	2	5	B5-F2	B5-62	ACT	CTTGAGAAATCG	D158
420	159	D045	47	2	Col-0	6	SC137+dsbB	2759.4	2826.5	67.1	2	F	3	2	5	B5-F2	B5-63	ACT	CAGTCGTTAAGA	D159
330	160	D045	29	2	Col-0	4	SC137+xps	2769.1	2843.4	74.3	2	F	4	2	5	B5-F2	B5-64	ACT	CTTCCAACTCAT	D160
333	161	D045	29	5	rbohD	4	SC137+xps	2781.7	2837.4	55.7	2	F	5	2	5	B5-F2	B5-65	ACT	AATAGCATGTCG	D161
354	162	D045	34	1	Col-0	5	SC137+xpsxcs	2718.7	2774.5	55.8	2	F	6	2	5	B5-F2	B5-66	ACT	AAGTCACACACA	D162
329	163	D045	29	1	Col-0	4	SC137+xps	2809.1	2878.2	69.1	2	F	7	2	5	B5-F2	B5-67	ACT	CACACAAAGTCA	D163
272	164	D045	17	4	rbohD	3	SC137+Leaf131	2751.9	2759.8	7.9	2	F	8	2	1	B5-F2	B5-68	ACT	GTTCCTCCATTA	D164
202	165	D045	3	4	rbohD	1	mock	2756.4	2846.1	89.7	2	F	9	2	20	B5-F2	B5-69	ACT	CATCAAGCATAG	D165
375	166	D045	38	2	Col-0	5	SC137+xpsxcs	2790.8	2932.3	141.5	2	F	10	2	5	B5-F2	B5-70	ACT	CAAGCCCTAGTA	D166
265	167	D045	16	2	Col-0	2	SC137	2830.8	2898.5	67.7	2	F	11	2	5	B5-F2	B5-71	ACT	CCTCTGAGAGCT	D167
414	168	D045	46	1	Col-0	6	SC137+dsbB	2782.3	2845.5	63.2	2	F	12	2	5	B5-F2	B5-72	ACT	ACAAGAACCTTG	D168
306	169	D045	24	3	Col-0	3	SC137+Leaf131	2787.8	2861.1	73.3	2	G	1	2	5	B5-F2	B5-73	ACT	TCATTCCACTCA	D169
241	170	D045	11	3	Col-0	2	SC137	2814.1	2887.4	73.3	2	G	2	2	5	B5-F2	B5-74	ACT	ACCATCCAACGA	D170
357	171	D045	34	4	rbohD	5	SC137+xpsxcs	2769.7	2812.1	42.4	2	G	3	2	5	B5-F2	B5-75	ACT	ATGCCGGTAATA	D171
364	172	D045	36	1	Col-0	5	SC137+xpsxcs	2792.5	2848.2	55.7	2	G	4	2	5	B5-F2	B5-76	ACT	TCAACCCGTGAA	D172
332	173	D045	29	4	rbohD	4	SC137+xps	2809.4	2851.9	42.5	2	G	5	2	5	B5-F2	B5-77	ACT	TCTGTAGAGCCA	D173
362	174	D045	35	4	rbohD	5	SC137+xpsxcs	2725.3	2789.1	63.8	2	G	6	2	5	B5-F2	B5-78	ACT	TCGGATCTGTGA	D174
430	175	D045	inoculum	inoculum	inoculum	2	SC137	NA	NA	0	2	G	7	2	1	B5-F2	B5-79	ACT	ACTACCTCTTCA	D175
260	176	D045	15	2	Col-0	2	SC137	2775.3	2871.4	96.1	2	G	8	2	5	B5-F2	B5-80	ACT	CTATCCAAGTGG	D176
252	177	D045	13	4	rbohD	2	SC137	2769.4	2834	64.6	2	G	9	2	5	B5-F2	B5-81	ACT	AGCCAGTCATAC	D177
382	178	D045	39	4	rbohD	5	SC137+xpsxcs	2808.6	2874.6	66	2	G	10	2	5	B5-F2	B5-82	ACT	GAGTTAGCATCA	D178
408	179	D045	44	5	rbohD	6	SC137+dsbB	2777.1	2846.7	69.6	2	G	11	2	5	B5-F2	B5-83	ACT	TAAGACTACTGG	D179
282	180	D045	19	4	rbohD	3	SC137+Leaf131	2811	2839.4	28.4	2	G	12	2	1	B5-F2	B5-84	ACT	GTCTCCTCCCTT	D180
433	181	D045	inoculum	inoculum	inoculum	3	SC137+Leaf131	NA	NA	0	2	H	1	2	2	B5-F2	B5-85	ACT	CTTAGCTACTCT	D181
283	182	D045	19	5	rbohD	3	SC137+Leaf131	2802.9	2875.9	73	2	H	2	2	5	B5-F2	B5-86	ACT	ATCGAATCGAGT	D182
378	183	D045	38	5	rbohD	5	SC137+xpsxcs	2774.4	2848.1	73.7	2	H	3	2	5	B5-F2	B5-87	ACT	CGCGTCAAACTA	D183
419	184	D045	47	1	Col-0	6	SC137+dsbB	2786.2	2895	108.8	2	H	4	2	5	B5-F2	B5-88	ACT	GATCAACCCACA	D184
301	185	D045	23	3	rbohD	3	SC137+Leaf131	2781.5	2793.7	12.2	2	H	5	2	1	B5-F2	B5-89	ACT	AGTGTCGATTCG	D185
327	186	D045	28	4	rbohD	4	SC137+xps	2791.9	2833.4	41.5	2	H	6	2	5	B5-F2	B5-90	ACT	TCCGAGTCACCA	D186
274	187	D045	18	1	Col-0	3	SC137+Leaf131	2748	2829.6	81.6	2	H	7	2	5	B5-F2	B5-91	ACT	AGTCTGTCTGCG	D187
326	188	D045	28	3	rbohD	4	SC137+xps	2746	2869.2	123.2	2	H	8	2	5	B5-F2	B5-92	ACT	AGACAAGCTTCC	D188
189	189	D045	1	1	Col-0	1	mock	2767.7	2831.9	64.2	2	H	9	2	20	B5-F2	B5-93	ACT	GATCTAATCGAG	D189
424	190	D045	48	1	Col-0	6	SC137+dsbB	2820.8	2882.8	62	2	H	10	2	5	B5-F2	B5-94	ACT	TAAACGCGACTC	D190
403	191	D045	43	5	rbohD	6	SC137+dsbB	2771.6	2857.9	86.3	2	H	11	2	5	B5-F2	B5-95	ACT	TCACGAGTCACA	D191
250	192	D045	13	2	Col-0	2	SC137	2750.6	2823.3	72.7	2	H	12	2	1	B5-F2	B5-96	ACT	TTGAACAAGCCA	D192
368	193	D045	36	5	rbohD	5	SC137+xpsxcs	2785.2	2801.3	16.1	3	A	1	3	2	B5-F3	B5-1	GTC	TCCCTTGTCTCC	D193
373	194	D045	37	5	rbohD	5	SC137+xpsxcs	2772.4	2803.3	30.9	3	A	2	3	5	B5-F3	B5-2	GTC	ACGAGACTGATT	D194
300	195	D045	23	2	Col-0	3	SC137+Leaf131	2804.7	2850.8	46.1	3	A	3	3	2	B5-F3	B5-3	GTC	ACCGGTATGTAC	D195
229	196	D045	9	1	Col-0	2	SC137	2756.2	2791.7	35.5	3	A	4	3	5	B5-F3	B5-4	GTC	TGCATACACTGG	D196
321	197	D045	27	3	Col-0	4	SC137+xps	2764.7	2831.8	67.1	3	A	5	3	5	B5-F3	B5-5	GTC	TGGTCAACGATA	D197
251	198	D045	13	3	Col-0	2	SC137	2761.2	2823.8	62.6	3	A	6	3	2	B5-F3	B5-6	GTC	ATCGCACAGTAA	D198
405	199	D045	44	2	Col-0	6	SC137+dsbB	2746.8	2858.3	111.5	3	A	7	3	15	B5-F3	B5-7	GTC	GTCGTGTAGCCT	D199
303	200	D045	23	5	rbohD	3	SC137+Leaf131	2782.1	2792.6	10.5	3	A	8	3	1	B5-F3	B5-8	GTC	TACAGCGCATAC	D200
315	201	D045	26	2	Col-0	4	SC137+xps	2742.8	2804.3	61.5	3	A	9	3	2	B5-F3	B5-9	GTC	ATCCTTTGGTTC	D201
273	202	D045	17	5	rbohD	3	SC137+Leaf131	2736.2	2742.6	6.4	3	A	10	3	1	B5-F3	B5-10	GTC	AGTCGAACGAGG	D202
279	203	D045	19	1	Col-0	3	SC137+Leaf131	2757.2	2815.4	58.2	3	A	11	3	2	B5-F3	B5-11	GTC	ACCAGTGACTCA	D203
297	204	D045	22	4	rbohD	3	SC137+Leaf131	2816.5	2818.7	2.2	3	A	12	3	1	B5-F3	B5-12	GTC	CCAATACGCCTG	D204
294	205	D045	22	1	Col-0	3	SC137+Leaf131	2802.1	2873.1	71	3	B	1	3	15	B5-F3	B5-13	GTC	GCAACACCATCC	D205
435	206	D045	blank	blank	blank	blank	blank	NA	NA	0	3	B	2	3	20	B5-F3	B5-14	GTC	AGTCGTGCACAT	D206
199	207	D045	3	1	Col-0	1	mock	2736.4	2767.6	31.2	3	B	3	3	20	B5-F3	B5-15	GTC	AGTTACGAGCTA	D207
267	208	D045	16	4	rbohD	2	SC137	2760.7	2847.3	86.6	3	B	4	3	-	B5-F3	B5-4	GTC	TTGCGTTAGCAG	D208
234	209	D045	10	1	Col-0	2	SC137	2768.1	2828.3	60.2	3	B	5	3	10	B5-F3	B5-17	GTC	TACGAGCCCTAA	D209
313	210	D045	25	5	rbohD	4	SC137+xps	2761.9	2838.6	76.7	3	B	6	3	10	B5-F3	B5-18	GTC	TGTCGCAAATAG	D210
323	211	D045	27	5	rbohD	4	SC137+xps	2740.4	2815.2	74.8	3	B	7	3	5	B5-F3	B5-19	GTC	ACAATAGACACC	D211
232	212	D045	9	4	rbohD	2	SC137	2769.5	2839.8	70.3	3	B	8	3	5	B5-F3	B5-20	GTC	TCTCTACCACTC	D212
401	213	D045	43	3	rbohD	6	SC137+dsbB	2793.4	2875	81.6	3	B	9	3	5	B5-F3	B5-21	GTC	CGATCGAACACT	D213
339	214	D045	31	1	Col-0	4	SC137+xps	2773.9	2885.4	111.5	3	B	10	3	10	B5-F3	B5-22	GTC	ATTGCAAGCAAC	D214
381	215	D045	39	3	Col-0	5	SC137+xpsxcs	2742.5	2827.3	84.8	3	B	11	3	15	B5-F3	B5-23	GTC	AGCGCTCACATC	D215
397	216	D045	42	4	rbohD	6	SC137+dsbB	2776.5	2860.9	84.4	3	B	12	3	5	B5-F3	B5-24	GTC	TCGACCAAACAC	D216
334	217	D045	30	1	Col-0	4	SC137+xps	2808.4	2923.7	115.3	3	C	1	3	10	B5-F3	B5-25	GTC	TGTGTTACTCCT	D217
325	218	D045	28	2	Col-0	4	SC137+xps	2692.4	2810.5	118.1	3	C	2	3	10	B5-F3	B5-26	GTC	TGCACAGTCGCT	D218
336	219	D045	30	3	rbohD	4	SC137+xps	2763	2824.6	61.6	3	C	3	3	2	B5-F3	B5-27	GTC	TTCTAGAGTGCG	D219
422	220	D045	47	4	rbohD	6	SC137+dsbB	2762.2	2839.9	77.7	3	C	4	3	2	B5-F3	B5-28	GTC	ACACCTGCGATC	D220
372	221	D045	37	4	rbohD	5	SC137+xpsxcs	2795	2838.4	43.4	3	C	5	3	2	B5-F3	B5-29	GTC	ATTCCTCTCCAC	D221
413	222	D045	45	5	rbohD	6	SC137+dsbB	2764	2832.8	68.8	3	C	6	3	2	B5-F3	B5-30	GTC	CATCGACGAGTT	D222
319	223	D045	27	1	Col-0	4	SC137+xps	2755.3	2815.3	60	3	C	7	3	2	B5-F3	B5-31	GTC	CACCACAGAATC	D223
395	224	D045	42	2	Col-0	6	SC137+dsbB	2775.5	2835.5	60	3	C	8	3	2	B5-F3	B5-32	GTC	GGTCTTAGCACC	D224
311	225	D045	25	3	Col-0	4	SC137+xps	2767.7	2826.2	58.5	3	C	9	3	2	B5-F3	B5-33	GTC	TATCGCGCGATA	D225
324	226	D045	28	1	Col-0	4	SC137+xps	2680.6	2786.8	106.2	3	C	10	3	2	B5-F3	B5-34	GTC	CTCTACGAACAG	D226
407	227	D045	44	4	rbohD	6	SC137+dsbB	2745.4	2818.3	72.9	3	C	11	3	2	B5-F3	B5-35	GTC	CTCCTCCCTTAC	D227
426	228	D045	48	3	rbohD	6	SC137+dsbB	2764.8	2855.9	91.1	3	C	12	3	2	B5-F3	B5-36	GTC	CGTGTTATGTGG	D228
429	229	D045	inoculum	inoculum	inoculum	2	SC137	NA	NA	0	3	D	1	3	15	B5-F3	B5-37	GTC	ATTAGCAGCGTA	D229
292	230	D045	21	4	rbohD	3	SC137+Leaf131	2758	2784.9	26.9	3	D	2	3	2	B5-F3	B5-38	GTC	CAAGTTTCCGCG	D230
253	231	D045	13	5	rbohD	2	SC137	2756.1	2809.7	53.6	3	D	3	3	2	B5-F3	B5-39	GTC	CCTTGTTCACCT	D231
367	232	D045	36	4	rbohD	5	SC137+xpsxcs	2720.7	2755.2	34.5	3	D	4	3	2	B5-F3	B5-40	GTC	AACCAGCAGATT	D232
270	233	D045	17	2	Col-0	3	SC137+Leaf131	2761.8	2806.2	44.4	3	D	5	3	2	B5-F3	B5-41	GTC	CTAGAGCTCCCA	D233
402	234	D045	43	4	rbohD	6	SC137+dsbB	2720.2	2770.2	50	3	D	6	3	2	B5-F3	B5-42	GTC	CACGCAGTCTAC	D234
242	235	D045	11	4	rbohD	2	SC137	2757.4	2877.3	119.9	3	D	7	3	2	B5-F3	B5-43	GTC	ACAAACATGGTC	D235
400	236	D045	43	2	Col-0	6	SC137+dsbB	2800.9	2849.8	48.9	3	D	8	3	2	B5-F3	B5-44	GTC	TCGAAACATGCA	D236
239	237	D045	11	1	Col-0	2	SC137	2783.9	2854.5	70.6	3	D	9	3	2	B5-F3	B5-45	GTC	TTCCCACCCATT	D237
320	238	D045	27	2	Col-0	4	SC137+xps	2776.1	2888.9	112.8	3	D	10	3	2	B5-F3	B5-46	GTC	AGCAGAACATCT	D238
328	239	D045	28	5	rbohD	4	SC137+xps	2743.8	2798.5	54.7	3	D	11	3	2	B5-F3	B5-47	GTC	GAAACATCCCAC	D239
361	240	D045	35	3	Col-0	5	SC137+xpsxcs	2709.9	2794.1	84.2	3	D	12	3	10	B5-F3	B5-48	GTC	CTGTCAGTGACC	D240
366	241	D045	36	3	rbohD	5	SC137+xpsxcs	2723.2	2781.3	58.1	3	E	1	3	10	B5-F3	B5-49	GTC	CGGATCTAGTGT	D241
322	242	D045	27	4	rbohD	4	SC137+xps	2822.9	2951.7	128.8	3	E	2	3	2	B5-F3	B5-50	GTC	TTCTCCATCACA	D242
275	243	D045	18	2	Col-0	3	SC137+Leaf131	2762.2	2849.5	87.3	3	E	3	3	2	B5-F3	B5-51	GTC	ATTTAGGACGAC	D243
299	244	D045	23	1	Col-0	3	SC137+Leaf131	2630.4	2673.2	42.8	3	E	4	3	2	B5-F3	B5-52	GTC	GGTTTAACACGC	D244
343	245	D045	31	5	rbohD	4	SC137+xps	2776	2828.1	52.1	3	E	5	3	2	B5-F3	B5-53	GTC	AGACAGTAGGAG	D245
308	246	D045	24	5	rbohD	3	SC137+Leaf131	2889.8	2921.7	31.9	3	E	6	3	2	B5-F3	B5-54	GTC	GCAGATTTCCAG	D246
388	247	D045	40	5	rbohD	5	SC137+xpsxcs	2654.2	2711.6	57.4	3	E	7	3	2	B5-F3	B5-55	GTC	AGATGATCAGTC	D247
421	248	D045	47	3	rbohD	6	SC137+dsbB	2711.9	2776.5	64.6	3	E	8	3	1	B5-F3	B5-56	GTC	TATCACCGGCAC	D248
230	249	D045	9	2	Col-0	2	SC137	2653.7	2699.6	45.9	3	E	9	3	2	B5-F3	B5-57	GTC	CCAGATATAGCA	D249
261	250	D045	15	3	Col-0	2	SC137	2779.5	2840.1	60.6	3	E	10	3	2	B5-F3	B5-58	GTC	GGTCTCCTACAG	D250
384	251	D045	40	1	Col-0	5	SC137+xpsxcs	2700.5	2777.4	76.9	3	E	11	3	10	B5-F3	B5-59	GTC	ACAGCTCAAACA	D251
423	252	D045	47	5	rbohD	6	SC137+dsbB	2759.6	2800	40.4	3	E	12	3	10	B5-F3	B5-60	GTC	ATAGCGAACTCA	D252
358	253	D045	34	5	rbohD	5	SC137+xpsxcs	2734.2	2764	29.8	3	F	1	3	5	B5-F3	B5-61	GTC	AACCGCATAAGT	D253
418	254	D045	46	5	Col-0	6	SC137+dsbB	2771.1	2849.6	78.5	3	F	2	3	2	B5-F3	B5-62	GTC	CTTGAGAAATCG	D254
307	255	D045	24	4	rbohD	3	SC137+Leaf131	2785	2801.7	16.7	3	F	3	3	1	B5-F3	B5-63	GTC	CAGTCGTTAAGA	D255
374	256	D045	38	1	Col-0	5	SC137+xpsxcs	2771.6	2827.8	56.2	3	F	4	3	2	B5-F3	B5-64	GTC	CTTCCAACTCAT	D256
377	257	D045	38	4	rbohD	5	SC137+xpsxcs	2750.3	2800	49.7	3	F	5	3	2	B5-F3	B5-65	GTC	AATAGCATGTCG	D257
363	258	D045	35	5	rbohD	5	SC137+xpsxcs	2739.8	2777.9	38.1	3	F	6	3	2	B5-F3	B5-66	GTC	AAGTCACACACA	D258
415	259	D045	46	2	Col-0	6	SC137+dsbB	2791.1	2922.8	131.7	3	F	7	3	2	B5-F3	B5-67	GTC	CACACAAAGTCA	D259
309	260	D045	25	1	Col-0	4	SC137+xps	2786	2905.4	119.4	3	F	8	3	1	B5-F3	B5-68	GTC	GTTCCTCCATTA	D260
398	261	D045	42	5	rbohD	6	SC137+dsbB	2744.5	2849.3	104.8	3	F	9	3	2	B5-F3	B5-69	GTC	CATCAAGCATAG	D261
432	262	D045	inoculum	inoculum	inoculum	3	SC137+Leaf131	NA	NA	0	3	F	10	3	1	B5-F3	B5-70	GTC	CAAGCCCTAGTA	D262
302	263	D045	23	4	rbohD	3	SC137+Leaf131	2770	2851.9	81.9	3	F	11	3	2	B5-F3	B5-71	GTC	CCTCTGAGAGCT	D263
365	264	D045	36	2	Col-0	5	SC137+xpsxcs	2704.7	2778.2	73.5	3	F	12	3	2	B5-F3	B5-72	GTC	ACAAGAACCTTG	D264
383	265	D045	39	5	rbohD	5	SC137+xpsxcs	2769	2802.9	33.9	3	G	1	3	10	B5-F3	B5-73	GTC	TCATTCCACTCA	D265
409	266	D045	45	1	Col-0	6	SC137+dsbB	2771.4	2887.4	116	3	G	2	3	5	B5-F3	B5-74	GTC	ACCATCCAACGA	D266
387	267	D045	40	4	rbohD	5	SC137+xpsxcs	2803.8	2850.1	46.3	3	G	3	3	2	B5-F3	B5-75	GTC	ATGCCGGTAATA	D267
318	268	D045	26	5	rbohD	4	SC137+xps	2791	2840.3	49.3	3	G	4	3	2	B5-F3	B5-76	GTC	TCAACCCGTGAA	D268
310	269	D045	25	2	Col-0	4	SC137+xps	2737.8	2789.7	51.9	3	G	5	3	2	B5-F3	B5-77	GTC	TCTGTAGAGCCA	D269
305	270	D045	24	2	Col-0	3	SC137+Leaf131	2616.9	2671	54.1	3	G	6	3	2	B5-F3	B5-78	GTC	TCGGATCTGTGA	D270
237	271	D045	10	4	rbohD	2	SC137	2690.9	2762.3	71.4	3	G	7	3	2	B5-F3	B5-79	GTC	ACTACCTCTTCA	D271
412	272	D045	45	4	rbohD	6	SC137+dsbB	2819.5	2870.1	50.6	3	G	8	3	1	B5-F3	B5-80	GTC	CTATCCAAGTGG	D272
411	273	D045	45	3	rbohD	6	SC137+dsbB	2787.7	2852.7	65	3	G	9	3	1	B5-F3	B5-81	GTC	AGCCAGTCATAC	D273
431	274	D045	inoculum	inoculum	inoculum	2	SC137	NA	NA	0	3	G	10	3	1	B5-F3	B5-82	GTC	GAGTTAGCATCA	D274
257	275	D045	14	4	rbohD	2	SC137	2804.3	2867.6	63.3	3	G	11	3	2	B5-F3	B5-83	GTC	TAAGACTACTGG	D275
385	276	D045	40	2	Col-0	5	SC137+xpsxcs	2782.1	2847.1	65	3	G	12	3	2	B5-F3	B5-84	GTC	GTCTCCTCCCTT	D276
369	277	D045	37	1	Col-0	5	SC137+xpsxcs	2785.4	2825.4	40	3	H	1	3	10	B5-F3	B5-85	GTC	CTTAGCTACTCT	D277
278	278	D045	18	5	rbohD	3	SC137+Leaf131	2757.4	2812.1	54.7	3	H	2	3	2	B5-F3	B5-86	GTC	ATCGAATCGAGT	D278
437	279	D045	blank	blank	blank	blank	blank	NA	NA	0	3	H	3	3	20	B5-F3	B5-87	GTC	CGCGTCAAACTA	D279
259	280	D045	15	1	Col-0	2	SC137	2774.9	2844.2	69.3	3	H	4	3	2	B5-F3	B5-88	GTC	GATCAACCCACA	D280
394	281	D045	42	1	Col-0	6	SC137+dsbB	2734.5	2820.5	86	3	H	5	3	2	B5-F3	B5-89	GTC	AGTGTCGATTCG	D281
298	282	D045	22	5	rbohD	3	SC137+Leaf131	2763.4	2767.4	4	3	H	6	3	2	B5-F3	B5-90	GTC	TCCGAGTCACCA	D282
271	283	D045	17	3	Col-0	3	SC137+Leaf131	2802.9	2853.8	50.9	3	H	7	3	1	B5-F3	B5-91	GTC	AGTCTGTCTGCG	D283

[truncated: 3 more sheets: Table4_A) Knockouts, Table4_B) Oligonucleotides, Table5_ANOVA]
