# Supplementary material for: Leaf microbiome dysbiosis triggered by T2SS-dependent enzyme secretion from opportunistic Xanthomonas pathogens
Source: Nat Microbiol. 2024 Jan 3;9(1):136–49. doi: 10.1038/s41564-023-01555-z (PMC10769872; doi:10.1038/s41564-023-01555-z)
Supplement: Supplementary file 4 — Data tables for graphs and statistical analysis. [file 41564_2023_1555_MOESM4_ESM.xlsx]

## Sheet: A
Genotype	pval	Effect_size	Community	Experiment
rbohD	0.705829	0.0283853	SC137	D044
rbohD/RBOHD	0.00049995	0.0640892	SC137	D044
rbohD	9.999e-05	0.12457	SC137+Leaf131	D044
rbohD/RBOHD	0.350365	0.033992	SC137+Leaf131	D044

## Sheet: B
foldchange					pvalue
	Col-0_dropout	rbohD_dropout	rbohD/RBOHD_dropout			Col-0_dropout	rbohD_dropout	rbohD/RBOHD_dropout
Leaf106	2.53226	-3.10947	-3.21888		Leaf106	0.411592	0.0318846	0.082884
Leaf122	-0.307853	-3.66103	-0.246422		Leaf122	0.986976	3.71087e-05	0.98717
Leaf127	1.1501	5.34955	-0.295529		Leaf127	0.904117	7.00497e-07	0.98717
Leaf131	9.12251	11.3508	8.72438		Leaf131	1.4169e-33	2.13231e-49	2.79496e-32
Leaf141	1.21041	2.40263	1.60963		Leaf141	0.73993	0.0125524	0.468807
Leaf161	0.991942	3.08073	2.56343		Leaf161	0.717046	4.27167e-07	6.7469e-05
Leaf203	0.0696091	-1.71246	-0.0292788		Leaf203	0.986976	0.00347199	0.98717
Leaf231	0.35005	-1.45155	-0.480969		Leaf231	0.986976	0.0370749	0.778411
Leaf257	0.0742647	-2.95453	0.857123		Leaf257	0.986976	0.0011166	0.788678
Leaf26	0.985625	2.03826	0.854195		Leaf26	0.500662	0.0318846	0.581495
Leaf3	-1.12575	5.10509	1.32435		Leaf3	0.729355	2.33966e-10	0.468807
Leaf371	0.659193	-1.98629	-0.260809		Leaf371	0.856565	0.0355985	0.98717
Leaf391	-0.119671	-2.29839	-0.368784		Leaf391	0.986976	0.0011166	0.696226
Leaf434	-1.22007	8.08023	2.22283		Leaf434	0.824378	4.48715e-16	0.082884
Leaf454	0.36625	-4.08161	-0.389884		Leaf454	0.986976	0.0353271	0.98717
Leaf58	0.843341	3.29913	-0.518999		Leaf58	0.747272	1.0418e-05	0.970203
Leaf73	0.354696	-2.1565	0.162741		Leaf73	0.96014	0.00505645	0.98717
Leaf78	-0.32882	-3.34511	-0.964993		Leaf78	0.986976	0.00147072	0.581495
Leaf86	1.46928	-3.16276	0.859833		Leaf86	0.717046	0.00961167	0.807783
Leaf88	-0.742894	-3.37249	0.222785		Leaf88	0.891412	0.0040823	0.98717
Leaf90	-0.35296	-3.06828	-1.23792		Leaf90	0.986976	0.000135556	0.468807
Leaf91	3.46907	-1.64517	-2.3527		Leaf91	0.00659291	0.188895	0.082884

## Sheet: C
Experiment	Box	Position	Genotype	Treatment	Description	plant_mg
D044	1	1	Col-0	1	mock	94.8
D044	1	2	Col-0	1	mock	45.9
D044	1	3	rbohD	1	mock	86.7
D044	1	4	rbohD/RBOHD	1	mock	105.2
D044	1	5	rbohD/RBOHD	1	mock	85.7
D044	2	1	Col-0	1	mock	69.2
D044	2	2	Col-0	1	mock	79.7
D044	2	3	rbohD/RBOHD	1	mock	100.5
D044	2	4	rbohD	1	mock	87.7
D044	2	5	rbohD	1	mock	82.4
D044	3	1	rbohD	1	mock	58.1
D044	3	2	rbohD	1	mock	119.6
D044	3	3	Col-0	1	mock	73.2
D044	3	4	rbohD/RBOHD	1	mock	141.4
D044	3	5	rbohD/RBOHD	1	mock	79.6
D044	4	1	Col-0	1	mock	113.7
D044	4	2	Col-0	1	mock	77.2
D044	4	3	rbohD	1	mock	114.8
D044	4	4	rbohD/RBOHD	1	mock	28.2
D044	4	5	rbohD/RBOHD	1	mock	67.2
D044	5	1	Col-0	1	mock	84.6
D044	5	2	Col-0	1	mock	42
D044	5	3	rbohD/RBOHD	1	mock	147.8
D044	5	4	rbohD	1	mock	58
D044	5	5	rbohD	1	mock	83.3
D044	6	1	rbohD	1	mock	164.3
D044	6	2	rbohD	1	mock	35.1
D044	6	3	Col-0	1	mock	80.3
D044	6	4	rbohD/RBOHD	1	mock	50.4
D044	6	5	rbohD/RBOHD	1	mock	112.5
D044	7	1	Col-0	1	mock	104.7
D044	7	2	Col-0	1	mock	71.4
D044	7	3	rbohD	1	mock	96.4
D044	7	4	rbohD/RBOHD	1	mock	104.6
D044	7	5	rbohD/RBOHD	1	mock	123.3
D044	8	2	Col-0	1	mock	63.1
D044	8	3	rbohD/RBOHD	1	mock	81
D044	8	4	rbohD	1	mock	133.1
D044	8	5	rbohD	1	mock	134.3
D044	9	1	rbohD	1	mock	64.8
D044	9	2	rbohD	1	mock	92.5
D044	9	4	rbohD/RBOHD	1	mock	71.7
D044	9	5	rbohD/RBOHD	1	mock	71.7
D044	10	1	Col-0	1	mock	30.1
D044	10	2	Col-0	1	mock	114.7
D044	10	3	rbohD	1	mock	58.5
D044	10	4	rbohD/RBOHD	1	mock	154.1
D044	10	5	rbohD/RBOHD	1	mock	38.1
D044	11	2	Col-0	1	mock	151.1
D044	11	3	rbohD/RBOHD	1	mock	49.3
D044	11	4	rbohD	1	mock	85.2
D044	11	5	rbohD	1	mock	108.2
D044	12	1	rbohD	1	mock	155.6
D044	12	2	rbohD	1	mock	38.5
D044	12	3	Col-0	1	mock	38.4
D044	12	4	rbohD/RBOHD	1	mock	144.7
D044	12	5	rbohD/RBOHD	1	mock	82.5
D044	13	1	Col-0	2	SC137	87.6
D044	13	2	Col-0	2	SC137	64.8
D044	13	3	rbohD	2	SC137	124.5
D044	13	4	rbohD/RBOHD	2	SC137	157.7
D044	13	5	rbohD/RBOHD	2	SC137	126.6
D044	14	1	Col-0	2	SC137	119.6
D044	14	3	rbohD/RBOHD	2	SC137	116.8
D044	14	4	rbohD	2	SC137	104.4
D044	14	5	rbohD	2	SC137	60.5
D044	15	1	rbohD	2	SC137	137.2
D044	15	2	rbohD	2	SC137	69.3
D044	15	3	Col-0	2	SC137	81.6
D044	15	4	rbohD/RBOHD	2	SC137	131.1
D044	15	5	rbohD/RBOHD	2	SC137	143.9
D044	16	1	Col-0	2	SC137	93.2
D044	16	2	Col-0	2	SC137	95.5
D044	16	3	rbohD	2	SC137	96.2
D044	16	4	rbohD/RBOHD	2	SC137	44.5
D044	16	5	rbohD/RBOHD	2	SC137	143.4
D044	17	1	Col-0	2	SC137	111
D044	17	2	Col-0	2	SC137	128.1
D044	17	3	rbohD/RBOHD	2	SC137	131.5
D044	17	4	rbohD	2	SC137	47.2
D044	17	5	rbohD	2	SC137	69.8
D044	18	1	rbohD	2	SC137	92.1
D044	18	2	rbohD	2	SC137	113.7
D044	18	3	Col-0	2	SC137	69.6
D044	18	4	rbohD/RBOHD	2	SC137	89.5
D044	18	5	rbohD/RBOHD	2	SC137	98.3
D044	19	1	Col-0	2	SC137	88.8
D044	19	2	Col-0	2	SC137	113.7
D044	19	3	rbohD	2	SC137	146.3
D044	19	4	rbohD/RBOHD	2	SC137	154.5
D044	19	5	rbohD/RBOHD	2	SC137	98.4
D044	20	1	Col-0	2	SC137	145.8
D044	20	2	Col-0	2	SC137	111.4
D044	20	3	rbohD/RBOHD	2	SC137	78.8
D044	20	4	rbohD	2	SC137	63.2
D044	20	5	rbohD	2	SC137	87.7
D044	21	1	rbohD	2	SC137	69.2
D044	21	2	rbohD	2	SC137	130.9
D044	21	3	Col-0	2	SC137	33.8
D044	21	4	rbohD/RBOHD	2	SC137	136.9
D044	21	5	rbohD/RBOHD	2	SC137	157.1
D044	22	1	Col-0	2	SC137	90.9
D044	22	2	Col-0	2	SC137	108.1
D044	22	3	rbohD	2	SC137	111.5
D044	22	4	rbohD/RBOHD	2	SC137	74.2
D044	22	5	rbohD/RBOHD	2	SC137	72.8
D044	23	1	Col-0	2	SC137	64.3
D044	23	2	Col-0	2	SC137	87
D044	23	3	rbohD/RBOHD	2	SC137	180
D044	23	4	rbohD	2	SC137	82.1
D044	23	5	rbohD	2	SC137	103.6
D044	24	1	rbohD	2	SC137	66
D044	24	2	rbohD	2	SC137	123.5
D044	24	3	Col-0	2	SC137	93.2
D044	24	4	rbohD/RBOHD	2	SC137	65.9
D044	24	5	rbohD/RBOHD	2	SC137	157.4
D044	25	1	Col-0	3	SC137+Leaf131	80.1
D044	25	2	Col-0	3	SC137+Leaf131	94
D044	25	3	rbohD	3	SC137+Leaf131	114.5
D044	25	4	rbohD/RBOHD	3	SC137+Leaf131	117.8
D044	25	5	rbohD/RBOHD	3	SC137+Leaf131	103.8
D044	26	1	Col-0	3	SC137+Leaf131	159
D044	26	2	Col-0	3	SC137+Leaf131	55.1
D044	26	3	rbohD/RBOHD	3	SC137+Leaf131	165.4
D044	26	4	rbohD	3	SC137+Leaf131	25.2
D044	26	5	rbohD	3	SC137+Leaf131	59.3
D044	27	1	rbohD	3	SC137+Leaf131	41.6
D044	27	2	rbohD	3	SC137+Leaf131	22
D044	27	3	Col-0	3	SC137+Leaf131	127.8
D044	27	4	rbohD/RBOHD	3	SC137+Leaf131	51.8
D044	27	5	rbohD/RBOHD	3	SC137+Leaf131	215.3
D044	28	1	Col-0	3	SC137+Leaf131	131.7
D044	28	2	Col-0	3	SC137+Leaf131	154
D044	28	3	rbohD	3	SC137+Leaf131	12.4
D044	28	4	rbohD/RBOHD	3	SC137+Leaf131	77.3
D044	28	5	rbohD/RBOHD	3	SC137+Leaf131	51.7
D044	29	1	Col-0	3	SC137+Leaf131	12.5
D044	29	2	Col-0	3	SC137+Leaf131	67.3
D044	29	3	rbohD/RBOHD	3	SC137+Leaf131	117.3
D044	29	4	rbohD	3	SC137+Leaf131	106.8
D044	29	5	rbohD	3	SC137+Leaf131	55.6
D044	30	1	rbohD	3	SC137+Leaf131	68.8
D044	30	2	rbohD	3	SC137+Leaf131	8.5
D044	30	3	Col-0	3	SC137+Leaf131	160.3
D044	30	4	rbohD/RBOHD	3	SC137+Leaf131	76.8
D044	30	5	rbohD/RBOHD	3	SC137+Leaf131	206.5
D044	31	1	Col-0	3	SC137+Leaf131	90.9
D044	31	2	Col-0	3	SC137+Leaf131	73.8
D044	31	3	rbohD	3	SC137+Leaf131	94
D044	31	4	rbohD/RBOHD	3	SC137+Leaf131	70.3
D044	31	5	rbohD/RBOHD	3	SC137+Leaf131	50.2
D044	32	1	Col-0	3	SC137+Leaf131	107.9
D044	32	2	Col-0	3	SC137+Leaf131	126.8
D044	32	3	rbohD/RBOHD	3	SC137+Leaf131	162
D044	32	4	rbohD	3	SC137+Leaf131	15.5
D044	32	5	rbohD	3	SC137+Leaf131	24.5
D044	33	1	rbohD	3	SC137+Leaf131	126.5
D044	33	2	rbohD	3	SC137+Leaf131	62.3
D044	33	3	Col-0	3	SC137+Leaf131	137.7
D044	33	4	rbohD/RBOHD	3	SC137+Leaf131	84.3
D044	33	5	rbohD/RBOHD	3	SC137+Leaf131	92.6
D044	34	1	Col-0	3	SC137+Leaf131	72.4
D044	34	2	Col-0	3	SC137+Leaf131	101.2
D044	34	3	rbohD	3	SC137+Leaf131	81.2
D044	34	4	rbohD/RBOHD	3	SC137+Leaf131	114.6
D044	34	5	rbohD/RBOHD	3	SC137+Leaf131	86.5
D044	35	1	Col-0	3	SC137+Leaf131	180.1
D044	35	2	Col-0	3	SC137+Leaf131	55.3
D044	35	3	rbohD/RBOHD	3	SC137+Leaf131	39.3
D044	35	4	rbohD	3	SC137+Leaf131	3.1
D044	35	5	rbohD	3	SC137+Leaf131	70.9
D044	36	1	rbohD	3	SC137+Leaf131	103.1
D044	36	2	rbohD	3	SC137+Leaf131	32
D044	36	3	Col-0	3	SC137+Leaf131	73
D044	36	4	rbohD/RBOHD	3	SC137+Leaf131	102.9
D044	36	5	rbohD/RBOHD	3	SC137+Leaf131	138.5

## Sheet: D
tube_number	treatment	total434CFU_fw	Genotype
76	Leaf434	2.7001e+07	Col-0
77	Leaf434	3.06346e+07	Col-0
78	Leaf434	1.60428e+07	rbohD
79	Leaf434	3.30579e+07	rbohD/RBOHD
80	Leaf434	2.67176e+07	rbohD/RBOHD
81	Leaf434	3.89016e+07	Col-0
82	Leaf434	4.13712e+07	Col-0
83	Leaf434	2.68022e+07	rbohD/RBOHD
84	Leaf434	2.997e+07	rbohD
85	Leaf434	7.74366e+07	rbohD
86	Leaf434	3.81944e+07	rbohD
87	Leaf434	1.65485e+07	rbohD
88	Leaf434	1.81373e+08	Col-0
89	Leaf434	3.22581e+07	rbohD/RBOHD
90	Leaf434	2.59594e+07	rbohD/RBOHD
91	Leaf434	3.35731e+07	Col-0
92	Leaf434	3.21181e+07	Col-0
93	Leaf434	2.49077e+07	rbohD
94	Leaf434	8.46433e+07	rbohD/RBOHD
95	Leaf434	4.98534e+07	rbohD/RBOHD
96	Leaf434	1.93548e+07	Col-0
97	Leaf434	6.79852e+07	Col-0
98	Leaf434	5.98802e+07	rbohD/RBOHD
99	Leaf434	1.21306e+08	rbohD
100	Leaf434	5.82902e+07	rbohD
101	Leaf434	2.70907e+07	rbohD
102	Leaf434	6.09037e+07	rbohD
103	Leaf434	3.8835e+07	Col-0
104	Leaf434	2.31729e+07	rbohD/RBOHD
105	Leaf434	4.08006e+07	rbohD/RBOHD
136	Leaf131+Leaf434	2.00267e+07	Col-0
137	Leaf131+Leaf434	7.2314e+06	Col-0
138	Leaf131+Leaf434	0	rbohD
139	Leaf131+Leaf434	1.31894e+07	rbohD/RBOHD
140	Leaf131+Leaf434	1.51057e+07	rbohD/RBOHD
141	Leaf131+Leaf434	2.07254e+07	Col-0
142	Leaf131+Leaf434	4.36893e+08	Col-0
143	Leaf131+Leaf434	1.21951e+08	rbohD/RBOHD
144	Leaf131+Leaf434	2.38095e+09	rbohD
145	Leaf131+Leaf434	1075000000	rbohD
146	Leaf131+Leaf434	2.74924e+08	rbohD
147	Leaf131+Leaf434	1.76923e+08	rbohD
148	Leaf131+Leaf434	1.86005e+07	Col-0
149	Leaf131+Leaf434	1.10895e+08	rbohD/RBOHD
150	Leaf131+Leaf434	6.75537e+07	rbohD/RBOHD
151	Leaf131+Leaf434	8.12854e+07	Col-0
152	Leaf131+Leaf434	3.61656e+08	Col-0
153	Leaf131+Leaf434	7.33138e+07	rbohD
154	Leaf131+Leaf434	1.17117e+07	rbohD/RBOHD
155	Leaf131+Leaf434	4.98753e+06	rbohD/RBOHD
156	Leaf131+Leaf434	7.20461e+06	Col-0
157	Leaf131+Leaf434	6.36943e+06	Col-0
158	Leaf131+Leaf434	9.89011e+08	rbohD/RBOHD
159	Leaf131+Leaf434	9.03465e+06	rbohD
160	Leaf131+Leaf434	2.05298e+08	rbohD
161	Leaf131+Leaf434	3.06818e+09	rbohD
162	Leaf131+Leaf434	3.44037e+08	rbohD
163	Leaf131+Leaf434	5.09091e+06	Col-0
164	Leaf131+Leaf434	9.1673e+06	rbohD/RBOHD
165	Leaf131+Leaf434	1.36411e+07	rbohD/RBOHD

## Sheet: PCA_summary_effectsize
Condition	Community	Effect size (%)	p-value
Col-0 vs rbohD	SynCom-137+Leaf131	12.457	0.0001
Col-0 vs rbohD/RBOHD	SynCom-137+Leaf131	3.3992	0.354265
Col-0 vs rbohD	SynCom-137	2.83853	0.716428
Col-0 vs rbohD/RBOHD	SynCom-137	6.40892	0.0004
Condition	Genotype	Effect size (%)	p-value
SynCom-137 vs SynCom-137+Leaf131	Col-0	3.9	0.155
SynCom-137 vs SynCom-137+Leaf131	rbohD	10.9	0.0001
SynCom-137 vs SynCom-137+Leaf131	rbohD/RBOHD	4.8	0.0467
