# Supplementary material for: Leaf microbiome dysbiosis triggered by T2SS-dependent enzyme secretion from opportunistic Xanthomonas pathogens
Source: Nat Microbiol. 2024 Jan 3;9(1):136–49. doi: 10.1038/s41564-023-01555-z (PMC10769872; doi:10.1038/s41564-023-01555-z)
Supplement: Supplementary file 5 — Data tables for graphs and statistical analysis. [file 41564_2023_1555_MOESM5_ESM.xlsx]

## Sheet: B
Experiment	treatment	genotype	time	AreaMM2	MeanIntensity	Roughness
X043	mock	Col-0	0	10.4779	19.7946	0.0267278
X043	mock	Col-0	0	11.4743	19.7619	0.0383147
X043	mock	Col-0	0	11.8635	15.8097	0.0342413
X043	mock	Col-0	0	12.1204	15.2091	0.0282659
X043	mock	Col-0	0	8.50062	15.9327	0.0235639
X043	mock	Col-0	0	12.2216	13.7713	0.0272924
X043	mock	Col-0	0	10.8126	15.1767	0.0300407
X043	mock	rbohD	0	10.8398	16.1005	0.0254647
X043	mock	rbohD	0	12.1437	16.199	0.029438
X043	mock	rbohD	0	11.1006	18.0172	0.030056
X043	mock	rbohD	0	10.9138	17.9964	0.0299058
X043	mock	rbohD	0	12.1515	17.3754	0.0338552
X043	mock	rbohD	0	12.136	14.8945	0.0249554
X043	mock	rbohD	0	11.9452	15.3965	0.0277354
X043	mock	rbohD	0	13.1012	14.5775	0.0322498
X043	Leaf131	Col-0	0	10.9099	20.1852	0.0313216
X043	Leaf131	Col-0	0	11.6533	20.8367	0.0355188
X043	Leaf131	Col-0	0	11.7117	14.3383	0.0277424
X043	Leaf131	Col-0	0	12.0659	16.5494	0.0315522
X043	Leaf131	Col-0	0	11.7934	15.4287	0.0301527
X043	Leaf131	Col-0	0	10.3806	17.1402	0.0300484
X043	Leaf131	Col-0	0	12.8443	14.3009	0.0277495
X043	Leaf131	Col-0	0	12.2099	14.9633	0.0308084
X043	Leaf131	rbohD	0	10.8009	17.1196	0.026222
X043	Leaf131	rbohD	0	11.6572	15.815	0.0281385
X043	Leaf131	rbohD	0	10.9916	18.1349	0.0291645
X043	Leaf131	rbohD	0	12.1904	18.6632	0.0339026
X043	Leaf131	rbohD	0	11.7779	14.7578	0.026232
X043	Leaf131	rbohD	0	12.2722	17.313	0.0328537
X043	Leaf131	rbohD	0	12.28	14.8441	0.0264766
X043	Leaf131	rbohD	0	12.1982	15.7422	0.0352041
X043	Leaf148	Col-0	0	11.3692	21.7508	0.0332188
X043	Leaf148	Col-0	0	11.0617	18.7203	0.0346232
X043	Leaf148	Col-0	0	11.556	15.6662	0.029902
X043	Leaf148	Col-0	0	11.015	15.1498	0.029771
X043	Leaf148	Col-0	0	11.7779	14.1295	0.0276152
X043	Leaf148	Col-0	0	11.8246	15.4671	0.0305616
X043	Leaf148	Col-0	0	12.1749	14.5083	0.0295165
X043	Leaf148	Col-0	0	13.039	14.4684	0.0336349
X043	Leaf148	rbohD	0	9.11948	16.1221	0.0223976
X043	Leaf148	rbohD	0	9.52427	15.828	0.0260914
X043	Leaf148	rbohD	0	10.9683	18.2658	0.0267346
X043	Leaf148	rbohD	0	11.6339	16.9003	0.0291571
X043	Leaf148	rbohD	0	11.8518	17.131	0.0279934
X043	Leaf148	rbohD	0	12.097	16.6084	0.0304304
X043	Leaf148	rbohD	0	12.2955	15.378	0.0295881
X043	Leaf148	rbohD	0	12.2527	14.7011	0.0320733
X043	mock	Col-0	20	10.9954	24.2385	0.024055
X043	mock	Col-0	20	11.7985	23.3103	0.034632
X043	mock	Col-0	20	12.183	18.6862	0.0311983
X043	mock	Col-0	20	12.5888	18.1008	0.0276046
X043	mock	Col-0	20	8.9749	19.296	0.0244306
X043	mock	Col-0	20	9.31237	17.4349	0.0234276
X043	mock	Col-0	20	13.1911	15.9728	0.0277813
X043	mock	Col-0	20	11.1578	18.049	0.0278661
X043	mock	rbohD	20	11.5038	18.8975	0.0287568
X043	mock	rbohD	20	12.781	18.8018	0.0288988
X043	mock	rbohD	20	11.6533	22.7881	0.0292844
X043	mock	rbohD	20	11.5935	22.4539	0.0285496
X043	mock	rbohD	20	12.5461	19.855	0.0279159
X043	mock	rbohD	20	12.8109	18.0353	0.0256084
X043	mock	rbohD	20	12.5247	18.5986	0.0271165
X043	mock	rbohD	20	13.5755	17.8329	0.0304226
X043	Leaf131	Col-0	20	10.6195	25.9823	0.0272507
X043	Leaf131	Col-0	20	11.3927	28.9869	0.0314489
X043	Leaf131	Col-0	20	11.9224	19.1329	0.0229153
X043	Leaf131	Col-0	20	12.1872	22.4297	0.0257161
X043	Leaf131	Col-0	20	12.042	21.2512	0.0235489
X043	Leaf131	Col-0	20	11.0937	24.707	0.0289062
X043	Leaf131	Col-0	20	13.2851	19.3212	0.0240458
X043	Leaf131	Col-0	20	12.7554	20.0613	0.025086
X043	Leaf131	rbohD	20	11.508	46.3924	0.0492868
X043	Leaf131	rbohD	20	12.183	41.3773	0.048268
X043	Leaf131	rbohD	20	11.1706	50.8509	0.0314409
X043	Leaf131	rbohD	20	12.0078	46.6631	0.0477525
X043	Leaf131	rbohD	20	11.5465	33.2597	0.0392607
X043	Leaf131	rbohD	20	12.4777	38.7593	0.0401018
X043	Leaf131	rbohD	20	12.3709	33.7465	0.0435115
X043	Leaf131	rbohD	20	12.1531	38.5852	0.0401581
X043	Leaf148	Col-0	20	10.3803	42.6383	0.0323484
X043	Leaf148	Col-0	20	10.9143	30.9742	0.0519481
X043	Leaf148	Col-0	20	10.3803	30.8321	0.0423826
X043	Leaf148	Col-0	20	10.5384	20.109	0.0265069
X043	Leaf148	Col-0	20	11.901	35.8073	0.0442917
X043	Leaf148	Col-0	20	12.0249	19.1158	0.0276222
X043	Leaf148	Col-0	20	12.576	21.627	0.0376542
X043	Leaf148	rbohD	20	10.5255	39.4485	0.032904
X043	Leaf148	rbohD	20	10.2052	40.4169	0.0354547
X043	Leaf148	rbohD	20	11.1877	49.3837	0.0280005
X043	Leaf148	rbohD	20	11.2218	45.9482	0.0342413
X043	Leaf148	rbohD	20	11.4909	41.6688	0.0352642
X043	Leaf148	rbohD	20	11.9651	42.3035	0.0342457
X043	Leaf148	rbohD	20	11.8797	44.7026	0.0380601
X043	Leaf148	rbohD	20	11.8071	43.6628	0.0311983
X043	mock	Col-0	24	10.9199	21.6047	0.0281349
X043	mock	Col-0	24	11.8	20.6232	0.0402292
X043	mock	Col-0	24	12.1506	16.5183	0.0324551
X043	mock	Col-0	24	12.6421	16.1543	0.0305577
X043	mock	Col-0	24	8.78622	16.984	0.0249968
X043	mock	Col-0	24	9.54825	15.1345	0.0249459
X043	mock	Col-0	24	13.1908	14.5448	0.031457
X043	mock	Col-0	24	11.2704	15.9496	0.0304071
X043	mock	rbohD	24	11.4762	17.3981	0.0306616
X043	mock	rbohD	24	12.8326	17.1214	0.0317359
X043	mock	rbohD	24	11.7048	19.1296	0.030442
X043	mock	rbohD	24	11.6819	19.422	0.0311864
X043	mock	rbohD	24	12.6345	17.9738	0.0315011
X043	mock	rbohD	24	12.8517	15.9947	0.0264766
X043	mock	rbohD	24	12.6002	16.0711	0.0290298
X043	mock	rbohD	24	13.6861	15.1008	0.0330747
X043	Leaf131	Col-0	24	10.9961	23.1795	0.0332146
X043	Leaf131	Col-0	24	11.5562	27.1362	0.0398422
X043	Leaf131	Col-0	24	12.4402	14.3648	0.0263493
X043	Leaf131	Col-0	24	12.6611	16.6572	0.0296853
X043	Leaf131	Col-0	24	12.6078	15.3684	0.0292807
X043	Leaf131	Col-0	24	11.32	20.0771	0.0311864
X043	Leaf131	Col-0	24	13.8309	13.8755	0.0281421
X043	Leaf131	Col-0	24	13.1527	14.5038	0.0275019
X043	Leaf131	rbohD	24	11.1295	48.7354	0.0225679
X043	Leaf131	rbohD	24	12.2725	47.7727	0.0222816
X043	Leaf131	rbohD	24	11.5333	51.0922	0.0225478
X043	Leaf131	rbohD	24	12.3259	50.9286	0.0230251
X043	Leaf131	rbohD	24	11.8077	39.2036	0.0360234
X043	Leaf131	rbohD	24	12.623	44.0921	0.0365791
X043	Leaf131	rbohD	24	12.5849	40.1066	0.0361645
X043	Leaf131	rbohD	24	12.1506	46.7306	0.0347638
X043	Leaf148	Col-0	24	9.38822	50.7293	0.0202445
X043	Leaf148	Col-0	24	10.4779	48.1196	0.0222845
X043	Leaf148	Col-0	24	11.2285	41.1144	0.0481222
X043	Leaf148	Col-0	24	10.9771	41.6071	0.0437993
X043	Leaf148	Col-0	24	10.4817	20.6943	0.0375509
X043	Leaf148	Col-0	24	12.1011	45.2018	0.0366599
X043	Leaf148	Col-0	24	12.2725	21.5529	0.048001
X043	Leaf148	Col-0	24	12.7526	29.6325	0.0708742
X043	Leaf148	rbohD	24	10.3636	44.968	0.0224061
X043	Leaf148	rbohD	24	10.1464	43.9226	0.021504
X043	Leaf148	rbohD	24	11.259	50.4788	0.0217696
X043	Leaf148	rbohD	24	11.4076	46.5281	0.0228025
X043	Leaf148	rbohD	24	11.7658	47.6305	0.0274949
X043	Leaf148	rbohD	24	12.2535	47.7438	0.0266073
X043	Leaf148	rbohD	24	12.1963	47.6032	0.0232973
X043	Leaf148	rbohD	24	12.162	46.5025	0.022788
X043	mock	Col-0	48	10.6022	20.2176	0.0255888
X043	mock	Col-0	48	11.7118	19.9311	0.0371738
X043	mock	Col-0	48	11.9981	16.6225	0.0310591
X043	mock	Col-0	48	12.5429	15.8123	0.0299211
X043	mock	Col-0	48	8.38317	16.8354	0.0241915
X043	mock	Col-0	48	13.1633	14.9492	0.0296438
X043	mock	Col-0	48	10.5704	17.231	0.0276046
X043	mock	rbohD	48	12.8213	16.371	0.0340127
X043	mock	rbohD	48	11.6959	18.9752	0.0297937
X043	mock	rbohD	48	11.6084	19.2891	0.0309239
X043	mock	rbohD	48	12.5946	18.156	0.0310551
X043	mock	rbohD	48	12.9724	16.1392	0.0283859
X043	mock	rbohD	48	12.6384	16.4855	0.0287788
X043	mock	rbohD	48	13.8275	16.1881	0.036051
X043	Leaf131	Col-0	48	9.20637	51.3525	0.0377455
X043	Leaf131	Col-0	48	10.7096	53.1816	0.0402292
X043	Leaf131	Col-0	48	12.1492	16.1984	0.0238035
X043	Leaf131	Col-0	48	12.2646	19.5036	0.0263459
X043	Leaf131	Col-0	48	12.2407	18.0045	0.024726
X043	Leaf131	Col-0	48	11.3936	32.0192	0.0405904
X043	Leaf131	Col-0	48	13.5133	13.9238	0.0248344
X043	Leaf131	Col-0	48	12.3322	15.4421	0.0237063
X043	Leaf131	rbohD	48	9.58815	47.2007	0.0208864
X043	Leaf131	rbohD	48	11.8629	47.4489	0.0225162
X043	Leaf131	rbohD	48	10.7534	50.9397	0.0208758
X043	Leaf131	rbohD	48	11.7993	50.4675	0.0231641
X043	Leaf131	rbohD	48	11.2863	50.4397	0.0221459
X043	Leaf131	rbohD	48	12.0816	50.342	0.0230397
X043	Leaf131	rbohD	48	11.8669	48.7892	0.0225363
X043	Leaf131	rbohD	48	11.5249	48.9896	0.0222816
X043	Leaf148	Col-0	48	10.8568	52.4168	0.0211384
X043	Leaf148	Col-0	48	9.7512	50.1517	0.0206264
X043	Leaf148	Col-0	48	10.6778	47.0399	0.0328328
X043	Leaf148	Col-0	48	10.8886	47.2743	0.0298089
X043	Leaf148	Col-0	48	10.3994	47.909	0.036514
X043	Leaf148	Col-0	48	11.8231	49.9284	0.0281349
X043	Leaf148	Col-0	48	11.6442	47.1359	0.0455761
X043	Leaf148	Col-0	48	11.8112	46.5448	0.05
X043	Leaf148	rbohD	48	9.12683	45.7355	0.0196004
X043	Leaf148	rbohD	48	9.47679	44.7251	0.0206238
X043	Leaf148	rbohD	48	10.5466	50.9216	0.0208731
X043	Leaf148	rbohD	48	10.6897	47.6931	0.0206422
X043	Leaf148	rbohD	48	11.2544	49.6739	0.0222987
X043	Leaf148	rbohD	48	11.8311	50.2911	0.0219136
X043	Leaf148	rbohD	48	11.6919	48.8	0.0225334
X043	Leaf148	rbohD	48	11.5646	48.5891	0.0221628
