# Supplementary material for: Leaf microbiome dysbiosis triggered by T2SS-dependent enzyme secretion from opportunistic Xanthomonas pathogens
Source: Nat Microbiol. 2024 Jan 3;9(1):136–49. doi: 10.1038/s41564-023-01555-z (PMC10769872; doi:10.1038/s41564-023-01555-z)
Supplement: Supplementary file 6 — Data tables for graphs and statistical analysis. [file 41564_2023_1555_MOESM6_ESM.xlsx]

## Sheet: C
numbers	treatment	genotype	parameter	strain	timepoint	MeanIntensity	Roughness
1	mock	Col-0	6weeks	Leaf131	24	33.1013	0.0411692
2	mock	Col-0	6weeks	Leaf131	24	27.1247	0.0405544
3	mock	Col-0	6weeks	Leaf131	24	28.6946	0.0323411
4	mock	Col-0	6weeks	Leaf131	24	27.4996	0.0456835
5	mock	Col-0	6weeks	Leaf131	24	28.8873	0.0371134
6	mock	Col-0	6weeks	Leaf131	24	29.0091	0.0444121
7	mock	Col-0	6weeks	Leaf131	24	28.5738	0.0385455
8	mock	Col-0	6weeks	Leaf131	24	27.4277	0.0341733
9	WT	Col-0	6weeks	Leaf131	24	51.7664	0.154155
10	WT	Col-0	6weeks	Leaf131	24	30.7607	0.042879
11	WT	Col-0	6weeks	Leaf131	24	27.8676	0.0305478
12	WT	Col-0	6weeks	Leaf131	24	42.245	0.136316
13	WT	Col-0	6weeks	Leaf131	24	39.0448	0.0911787
14	WT	Col-0	6weeks	Leaf131	24	47.5027	0.132193
15	WT	Col-0	6weeks	Leaf131	24	52.0179	0.136796
16	WT	Col-0	6weeks	Leaf131	24	55.7881	0.112089
17	xps	Col-0	6weeks	Leaf131	24	33.2936	0.0477926
18	xps	Col-0	6weeks	Leaf131	24	28.1842	0.0401501
19	xps	Col-0	6weeks	Leaf131	24	26.7639	0.0317195
20	xps	Col-0	6weeks	Leaf131	24	26.9655	0.0369478
21	xps	Col-0	6weeks	Leaf131	24	25.3329	0.027977
22	xps	Col-0	6weeks	Leaf131	24	25.8107	0.0294996
23	xps	Col-0	6weeks	Leaf131	24	28.1348	0.0413695
24	xps	Col-0	6weeks	Leaf131	24	30.3777	0.0331669
25	xcs	Col-0	6weeks	Leaf131	24	55.1763	0.12221
26	xcs	Col-0	6weeks	Leaf131	24	32.321	0.0390379
27	xcs	Col-0	6weeks	Leaf131	24	30.8132	0.0391021
28	xcs	Col-0	6weeks	Leaf131	24	32.7011	0.0490566
29	xcs	Col-0	6weeks	Leaf131	24	31.5369	0.0542721
30	xcs	Col-0	6weeks	Leaf131	24	41.7331	0.0977941
31	xcs	Col-0	6weeks	Leaf131	24	41.7722	0.118426
32	xcs	Col-0	6weeks	Leaf131	24	52.8961	0.13443
33	xpsxcs	Col-0	6weeks	Leaf131	24	27.6663	0.0356265
34	xpsxcs	Col-0	6weeks	Leaf131	24	29.0964	0.0299966
35	xpsxcs	Col-0	6weeks	Leaf131	24	29.5678	0.0324536
36	xpsxcs	Col-0	6weeks	Leaf131	24	26.3747	0.0362117
37	xpsxcs	Col-0	6weeks	Leaf131	24	25.0625	0.0339559
38	xpsxcs	Col-0	6weeks	Leaf131	24	25.9865	0.0305181
39	xpsxcs	Col-0	6weeks	Leaf131	24	26.5095	0.0275387
40	xpsxcs	Col-0	6weeks	Leaf131	24	27.3848	0.0314488
41	mock	rbohD	6weeks	Leaf131	24	24.8674	0.0276074
42	mock	rbohD	6weeks	Leaf131	24	26.6959	0.0344636
43	mock	rbohD	6weeks	Leaf131	24	27.18	0.0379972
44	mock	rbohD	6weeks	Leaf131	24	27.0774	0.0350117
45	mock	rbohD	6weeks	Leaf131	24	30.8105	0.0362617
46	mock	rbohD	6weeks	Leaf131	24	26.9809	0.0333102
47	mock	rbohD	6weeks	Leaf131	24	27.7839	0.0461997
49	WT	rbohD	6weeks	Leaf131	24	54.7166	0.0462928
50	WT	rbohD	6weeks	Leaf131	24	67.0705	0.0378338
51	WT	rbohD	6weeks	Leaf131	24	60.1921	0.0344706
52	WT	rbohD	6weeks	Leaf131	24	65.7831	0.0499621
53	WT	rbohD	6weeks	Leaf131	24	65.4816	0.0352941
54	WT	rbohD	6weeks	Leaf131	24	60.5451	0.0330579
55	WT	rbohD	6weeks	Leaf131	24	61.2147	0.0432234
56	WT	rbohD	6weeks	Leaf131	24	69.1883	0.0368098
57	xps	rbohD	6weeks	Leaf131	24	39.1269	0.044792
58	xps	rbohD	6weeks	Leaf131	24	30.2638	0.0322702
59	xps	rbohD	6weeks	Leaf131	24	26.9807	0.0345203
60	xps	rbohD	6weeks	Leaf131	24	29.4199	0.0326454
61	xps	rbohD	6weeks	Leaf131	24	33.2706	0.0396712
62	xps	rbohD	6weeks	Leaf131	24	27.613	0.0325815
63	xps	rbohD	6weeks	Leaf131	24	26.2883	0.0279146
64	xps	rbohD	6weeks	Leaf131	24	32.6793	0.0461766
65	xcs	rbohD	6weeks	Leaf131	24	61.6558	0.035773
66	xcs	rbohD	6weeks	Leaf131	24	62.7264	0.0448168
67	xcs	rbohD	6weeks	Leaf131	24	61.3706	0.0413549
68	xcs	rbohD	6weeks	Leaf131	24	63.0521	0.0537459
69	xcs	rbohD	6weeks	Leaf131	24	70.6081	0.0380038
70	xcs	rbohD	6weeks	Leaf131	24	65.3112	0.0434457
71	xcs	rbohD	6weeks	Leaf131	24	62.295	0.0461755
72	xcs	rbohD	6weeks	Leaf131	24	68.9836	0.0313112
73	xpsxcs	rbohD	6weeks	Leaf131	24	28.3999	0.0320163
74	xpsxcs	rbohD	6weeks	Leaf131	24	44.8294	0.0581155
75	xpsxcs	rbohD	6weeks	Leaf131	24	26.7653	0.0316319
76	xpsxcs	rbohD	6weeks	Leaf131	24	30.2254	0.0418975
77	xpsxcs	rbohD	6weeks	Leaf131	24	35.649	0.0598846
78	xpsxcs	rbohD	6weeks	Leaf131	24	27.7736	0.0362627
79	xpsxcs	rbohD	6weeks	Leaf131	24	30.5223	0.0426951
80	xpsxcs	rbohD	6weeks	Leaf131	24	28.9736	0.0363138

## Sheet: D
numbers	treatment	genotype	parameter	strain	timepoint	MeanIntensity	Roughness
1	mock	Col-0	6weeks	Leaf148	24	29.1157	0.0558376
2	mock	Col-0	6weeks	Leaf148	24	28.8978	0.0493685
3	mock	Col-0	6weeks	Leaf148	24	27.4605	0.0409594
4	mock	Col-0	6weeks	Leaf148	24	25.1503	0.039356
5	mock	Col-0	6weeks	Leaf148	24	27.607	0.0407666
6	mock	Col-0	6weeks	Leaf148	24	28.6024	0.0393454
9	WT	Col-0	6weeks	Leaf148	24	54.4415	0.158863
10	WT	Col-0	6weeks	Leaf148	24	28.7252	0.0354921
11	WT	Col-0	6weeks	Leaf148	24	45.5631	0.142653
12	WT	Col-0	6weeks	Leaf148	24	31.0705	0.0558471
13	WT	Col-0	6weeks	Leaf148	24	52.3797	0.0892054
14	WT	Col-0	6weeks	Leaf148	24	54.4001	0.081944
15	WT	Col-0	6weeks	Leaf148	24	40.05	0.135858
16	WT	Col-0	6weeks	Leaf148	24	26.1866	0.0400294
17	xps	Col-0	6weeks	Leaf148	24	28.3128	0.0471226
18	xps	Col-0	6weeks	Leaf148	24	23.9771	0.0314623
19	xps	Col-0	6weeks	Leaf148	24	26.5249	0.0401993
20	xps	Col-0	6weeks	Leaf148	24	24.9772	0.0349376
21	xps	Col-0	6weeks	Leaf148	24	25.8914	0.0406716
22	xps	Col-0	6weeks	Leaf148	24	27.747	0.0536513
23	xps	Col-0	6weeks	Leaf148	24	22.4519	0.0321773
24	xps	Col-0	6weeks	Leaf148	24	25.0603	0.0369017
25	xcs	Col-0	6weeks	Leaf148	24	49.3658	0.129249
26	xcs	Col-0	6weeks	Leaf148	24	39.548	0.121606
27	xcs	Col-0	6weeks	Leaf148	24	38.5522	0.0972222
28	xcs	Col-0	6weeks	Leaf148	24	36.3627	0.108833
29	xcs	Col-0	6weeks	Leaf148	24	29.2461	0.0585774
30	xcs	Col-0	6weeks	Leaf148	24	41.5136	0.123865
31	xcs	Col-0	6weeks	Leaf148	24	27.6696	0.0492219
32	xcs	Col-0	6weeks	Leaf148	24	48.8188	0.136537
33	xpsxcs	Col-0	6weeks	Leaf148	24	23.9522	0.0290163
34	xpsxcs	Col-0	6weeks	Leaf148	24	24.9102	0.0388679
35	xpsxcs	Col-0	6weeks	Leaf148	24	28.8648	0.0485683
36	xpsxcs	Col-0	6weeks	Leaf148	24	26.0161	0.0411831
37	xpsxcs	Col-0	6weeks	Leaf148	24	24.1276	0.0313886
38	xpsxcs	Col-0	6weeks	Leaf148	24	24.1035	0.0349773
39	xpsxcs	Col-0	6weeks	Leaf148	24	23.6223	0.0308339
40	xpsxcs	Col-0	6weeks	Leaf148	24	24.8496	0.027838
41	mock	rbohD	6weeks	Leaf148	24	24.5129	0.0293183
42	mock	rbohD	6weeks	Leaf148	24	27.7142	0.0623184
43	mock	rbohD	6weeks	Leaf148	24	28.1152	0.0443811
44	mock	rbohD	6weeks	Leaf148	24	27.0777	0.0508012
45	mock	rbohD	6weeks	Leaf148	24	26.8882	0.0452777
46	mock	rbohD	6weeks	Leaf148	24	23.8835	0.0287695
47	mock	rbohD	6weeks	Leaf148	24	25.5913	0.0345835
48	mock	rbohD	6weeks	Leaf148	24	26.6085	0.0424761
49	WT	rbohD	6weeks	Leaf148	24	53.4873	0.0752773
50	WT	rbohD	6weeks	Leaf148	24	67.8547	0.0354691
51	WT	rbohD	6weeks	Leaf148	24	51.6359	0.0754645
52	WT	rbohD	6weeks	Leaf148	24	67.8227	0.0481746
53	WT	rbohD	6weeks	Leaf148	24	66.3872	0.045858
54	WT	rbohD	6weeks	Leaf148	24	56.7309	0.0666165
55	WT	rbohD	6weeks	Leaf148	24	55.3453	0.0622998
56	WT	rbohD	6weeks	Leaf148	24	63.4355	0.0618941
57	xps	rbohD	6weeks	Leaf148	24	24.8941	0.026296
58	xps	rbohD	6weeks	Leaf148	24	29.5207	0.0525751
59	xps	rbohD	6weeks	Leaf148	24	24.2967	0.0456432
60	xps	rbohD	6weeks	Leaf148	24	27.8831	0.0374228
61	xps	rbohD	6weeks	Leaf148	24	30.0095	0.0543288
62	xps	rbohD	6weeks	Leaf148	24	25.2066	0.0357386
63	xps	rbohD	6weeks	Leaf148	24	24.6608	0.0315197
64	xps	rbohD	6weeks	Leaf148	24	27.7771	0.0380137
65	xcs	rbohD	6weeks	Leaf148	24	66.0252	0.0423988
66	xcs	rbohD	6weeks	Leaf148	24	65.8424	0.034632
67	xcs	rbohD	6weeks	Leaf148	24	53.4086	0.116632
68	xcs	rbohD	6weeks	Leaf148	24	64.5638	0.0418204
69	xcs	rbohD	6weeks	Leaf148	24	71.7851	0.0466149
70	xcs	rbohD	6weeks	Leaf148	24	63.3712	0.0417559
71	xcs	rbohD	6weeks	Leaf148	24	54.1306	0.0628291
72	xcs	rbohD	6weeks	Leaf148	24	69.4861	0.056338
73	xpsxcs	rbohD	6weeks	Leaf148	24	26.7259	0.0444828
74	xpsxcs	rbohD	6weeks	Leaf148	24	28.0627	0.0367163
75	xpsxcs	rbohD	6weeks	Leaf148	24	24.0464	0.0317101
76	xpsxcs	rbohD	6weeks	Leaf148	24	27.2051	0.0327298
77	xpsxcs	rbohD	6weeks	Leaf148	24	30.5995	0.0467422
78	xpsxcs	rbohD	6weeks	Leaf148	24	26.0779	0.0419274
79	xpsxcs	rbohD	6weeks	Leaf148	24	27.3157	0.0424799
80	xpsxcs	rbohD	6weeks	Leaf148	24	26.6184	0.035461
