# Supplementary material for: Leaf microbiome dysbiosis triggered by T2SS-dependent enzyme secretion from opportunistic Xanthomonas pathogens
Source: Nat Microbiol. 2024 Jan 3;9(1):136–49. doi: 10.1038/s41564-023-01555-z (PMC10769872; doi:10.1038/s41564-023-01555-z)
Supplement: Supplementary file 7 — Data tables for graphs and statistical analysis. [file 41564_2023_1555_MOESM7_ESM.xlsx]

## Sheet: B_C
Plant _Nr	Box	Position	Genotype	Description	plant_mg	CFU_total	plant_weight_g	CFU_g_plant	Log_CFU_g_plant	Log_CFU
1	1	1	Col-0	mock	48.55	0	0.04855	0	0	0
2	1	2	Col-0	mock	99.69	0	0.09969	0	0	0
4	1	4	rbohD	mock	31.17	0	0.03117	0	0	0
7	2	2	Col-0	mock	38.7	0	0.0387	0	0	0
9	2	4	rbohD	mock	41.6	0	0.0416	0	0	0
10	2	5	rbohD	mock	40.9	0	0.0409	0	0	0
12	3	2	Col-0	mock	75	0	0.075	0	0	0
13	3	3	Col-0	mock	53.1	0	0.0531	0	0	0
14	3	4	rbohD	mock	70.2	0	0.0702	0	0	0
16	4	1	Col-0	mock	117.7	0	0.1177	0	0	0
18	4	3	rbohD	mock	49.2	0	0.0492	0	0	0
20	4	5	rbohD	mock	73.3	0	0.0733	0	0	0
21	5	1	Col-0	mock	88.4	0	0.0884	0	0	0
23	5	3	Col-0	mock	65.8	0	0.0658	0	0	0
25	5	5	rbohD	mock	54.3	0	0.0543	0	0	0
27	6	2	Col-0	mock	61.4	0	0.0614	0	0	0
29	6	4	rbohD	mock	102.6	0	0.1026	0	0	0
30	6	5	rbohD	mock	72.7	0	0.0727	0	0	0
31	7	1	Col-0	mock	38.4	0	0.0384	0	0	0
32	7	2	Col-0	mock	64.8	0	0.0648	0	0	0
34	7	4	rbohD	mock	64	0	0.064	0	0	0
36	8	1	Col-0	mock	57	0	0.057	0	0	0
39	8	4	rbohD	mock	86.9	0	0.0869	0	0	0
40	8	5	rbohD	mock	67.9	0	0.0679	0	0	0
41	9	1	Col-0	WT	18.2	460000000	0.0182	2.52747e+10	10.4027	8.66276
43	9	3	Col-0	WT	39.1	120000000	0.0391	3.06905e+09	9.487	8.07918
45	9	5	rbohD	WT	7.1	280000000	0.0071	3.94366e+10	10.5959	8.44716
46	10	1	Col-0	WT	50.3	180000000	0.0503	3.57853e+09	9.5537	8.25527
48	10	3	rbohD	WT	1.55185	18000000	0.00155185	1.1599e+10	10.0644	7.25527
49	10	4	rbohD	WT	0.8	180000000	0.0008	2.25e+11	11.3522	8.25527
52	13	2	Col-0	WT	37.2	740000000	0.0372	1.98925e+10	10.2987	8.86923
54	13	4	rbohD	WT	2	120000000	0.002	60000000000	10.7782	8.07918
55	13	5	Col-0	WT	14.6	620000000	0.0146	4.24658e+10	10.628	8.79239
56	11	1	Col-0	WT	15	15000000	0.015	1000000000	9	7.17609
57	11	2	Col-0	WT	31.9	52000000	0.0319	1.63009e+09	9.21221	7.716
59	11	4	rbohD	WT	1.55185	6600000	0.00155185	4.25298e+09	9.62869	6.81954
62	12	2	Col-0	WT	15	700000000	0.015	4.66667e+10	10.669	8.8451
63	12	3	rbohD	WT	3	1320000	0.003	440000000	8.64345	6.12057
65	12	5	rbohD	WT	1.3	340000000	0.0013	2.61538e+11	11.4175	8.53148
67	14	2	Col-0	WT	33	40000000	0.033	1.21212e+09	9.08355	7.60206
69	14	4	rbohD	WT	0.1	9000000	0.0001	9e+10	10.9542	6.95424
70	14	5	rbohD	WT	7.9	34000000	0.0079	4.3038e+09	9.63385	7.53148
71	15	1	Col-0	WT	45.5	34000000	0.0455	7.47253e+08	8.87347	7.53148
73	15	3	Col-0	WT	72	24000000	0.072	3.33333e+08	8.52288	7.38021
74	15	4	rbohD	WT	12.4	12200000	0.0124	9.83871e+08	8.99294	7.08636
76	16	1	Col-0	WT	32.1	20000000	0.0321	6.23053e+08	8.79452	7.30103
79	16	4	rbohD	WT	5.3	12600000	0.0053	2.37736e+09	9.37609	7.10037
80	16	5	rbohD	WT	1.8	18000000	0.0018	1e+10	10	7.25527
82	17	2	Col-0	xps	73.8	760000	0.0738	1.02981e+07	7.01276	5.88081
83	17	3	Col-0	xps	59.2	68000000	0.0592	1.14865e+09	9.06019	7.83251
85	17	5	rbohD	xps	22.8	48000000	0.0228	2.10526e+09	9.32331	7.68124
86	18	1	Col-0	xps	49.5	46000000	0.0495	9.29293e+08	8.96815	7.66276
88	18	3	rbohD	xps	70.4	44000000	0.0704	6.25e+08	8.79588	7.64345
90	18	5	rbohD	xps	35.6	32000000	0.0356	8.98876e+08	8.9537	7.50515
92	19	2	Col-0	xps	67.3	24000000	0.0673	3.56612e+08	8.5522	7.38021
93	19	3	Col-0	xps	53.5	22000000	0.0535	4.11215e+08	8.61407	7.34242
94	19	4	rbohD	xps	18.5	34000000	0.0185	1.83784e+09	9.26431	7.53148
96	20	1	Col-0	xps	70	180000000	0.07	2.57143e+09	9.41017	8.25527
98	20	3	rbohD	xps	59.5	24000000	0.0595	4.03361e+08	8.60569	7.38021
99	20	4	rbohD	xps	52.6	40000000	0.0526	7.60456e+08	8.88107	7.60206
101	21	1	Col-0	xps	82.6	4800000	0.0826	5.81114e+07	7.76426	6.68124
102	21	2	Col-0	xps	38.4	2800000	0.0384	7.29167e+07	7.86283	6.44716
104	21	4	rbohD	xps	35.3	3200000	0.0353	9.06516e+07	7.95738	6.50515
107	22	2	Col-0	xps	56.6	5800000	0.0566	1.02473e+08	8.01061	6.76343
109	22	4	rbohD	xps	32.2	13200000	0.0322	4.09938e+08	8.61272	7.12057
110	22	5	rbohD	xps	26.4	5400000	0.0264	2.04545e+08	8.31079	6.73239
111	23	1	Col-0	xps	61.5	16000000	0.0615	2.60163e+08	8.41524	7.20412
113	23	3	Col-0	xps	73	4200000	0.073	5.75342e+07	7.75993	6.62325
114	23	4	rbohD	xps	14	10800000	0.014	7.71429e+08	8.8873	7.03342
116	24	1	Col-0	xps	54.5	13800000	0.0545	2.53211e+08	8.40348	7.13988
118	24	3	rbohD	xps	36.7	2800000	0.0367	7.62943e+07	7.88249	6.44716
119	24	4	rbohD	xps	17.5	3200000	0.0175	1.82857e+08	8.26211	6.50515
121	25	1	Col-0	xcs	23.9	48000000	0.0239	2.00837e+09	9.30284	7.68124
122	25	2	Col-0	xcs	31.5	22000000	0.0315	6.98413e+08	8.84411	7.34242
124	25	4	rbohD	xcs	1.4	6800000	0.0014	4.85714e+09	9.68638	6.83251
126	26	1	Col-0	xcs	51.2	136000000	0.0512	2.65625e+09	9.42427	8.13354
128	26	3	rbohD	xcs	1.55185	4200000	0.00155185	2.70644e+09	9.4324	6.62325
132	27	2	Col-0	xcs	61	36000000	0.061	5.90164e+08	8.77097	7.5563
133	27	3	Col-0	xcs	65.1	28000000	0.0651	4.30108e+08	8.63358	7.44716
134	27	4	rbohD	xcs	3.9	7800000	0.0039	2e+09	9.30103	6.89209
136	28	1	Col-0	xcs	73	66000000	0.073	9.0411e+08	8.95622	7.81954
138	28	3	rbohD	xcs	16.7	14800000	0.0167	8.86228e+08	8.94755	7.17026
140	28	5	rbohD	xcs	13.8	24000000	0.0138	1.73913e+09	9.24033	7.38021
141	29	1	Col-0	xcs	25.6	320000000	0.0256	12500000000	10.0969	8.50515
143	29	3	Col-0	xcs	58.6	34000000	0.0586	5.80205e+08	8.76358	7.53148
144	29	4	rbohD	xcs	23.1	18000000	0.0231	7.79221e+08	8.89166	7.25527
146	30	1	Col-0	xcs	33.6	20000000	0.0336	5.95238e+08	8.77469	7.30103
149	30	4	rbohD	xcs	1.55185	10000000	0.00155185	6.44391e+09	9.80915	7
150	30	5	rbohD	xcs	1.55185	400	0.00155185	257757	5.41121	2.60206
151	31	1	Col-0	xcs	47.5	56000000	0.0475	1.17895e+09	9.07149	7.74819
152	31	2	Col-0	xcs	65.4	28000000	0.0654	4.28135e+08	8.63158	7.44716
154	31	4	rbohD	xcs	13.7	26000000	0.0137	1.89781e+09	9.27825	7.41497
157	32	2	Col-0	xcs	42.2	44000000	0.0422	1.04265e+09	9.01814	7.64345
159	32	4	rbohD	xcs	8.6	126000000	0.0086	1.46512e+10	10.1659	8.10037
160	32	5	rbohD	xcs	6.9	68000000	0.0069	9.85507e+09	9.99366	7.83251
162	33	2	Col-0	xpsxcs	68.1	5000000	0.0681	7.34214e+07	7.86582	6.69897
163	33	3	Col-0	xpsxcs	50.5	1500000	0.0505	2.9703e+07	7.4728	6.17609
165	33	5	rbohD	xpsxcs	7.5	2200000	0.0075	2.93333e+08	8.46736	6.34242
166	34	1	Col-0	xpsxcs	57.9	7000000	0.0579	1.20898e+08	8.08242	6.8451
168	34	3	rbohD	xpsxcs	36.4	8600000	0.0364	2.36264e+08	8.3734	6.9345
170	34	5	rbohD	xpsxcs	18.5	5400000	0.0185	2.91892e+08	8.46522	6.73239
172	35	2	Col-0	xpsxcs	62.5	1400000	0.0625	22400000	7.35025	6.14613
173	35	3	Col-0	xpsxcs	89.4	2200000	0.0894	2.46085e+07	7.39109	6.34242
174	35	4	rbohD	xpsxcs	74	1800000	0.074	2.43243e+07	7.38604	6.25527
176	36	1	Col-0	xpsxcs	64.9	16000000	0.0649	2.46533e+08	8.39188	7.20412
179	36	4	rbohD	xpsxcs	27.9	14000000	0.0279	5.01792e+08	8.70052	7.14613
180	36	5	rbohD	xpsxcs	28.6	6400000	0.0286	2.23776e+08	8.34981	6.80618
181	37	1	Col-0	xpsxcs	70.6	1220000	0.0706	1.72805e+07	7.23756	6.08636
183	37	3	Col-0	xpsxcs	58.2	9800000	0.0582	1.68385e+08	8.2263	6.99123
185	37	5	rbohD	xpsxcs	19.6	5000000	0.0196	2.55102e+08	8.40671	6.69897
187	38	2	Col-0	xpsxcs	44.8	7200000	0.0448	1.60714e+08	8.20605	6.85733
188	38	3	rbohD	xpsxcs	42.7	10000000	0.0427	2.34192e+08	8.36957	7
189	38	4	rbohD	xpsxcs	83.6	9400000	0.0836	1.1244e+08	8.05092	6.97313
192	39	2	Col-0	xpsxcs	53.2	9000000	0.0532	1.69173e+08	8.22833	6.95424
193	39	3	Col-0	xpsxcs	75.1	2600000	0.0751	3.46205e+07	7.53933	6.41497
194	39	4	rbohD	xpsxcs	37.9	2400000	0.0379	6.33245e+07	7.80157	6.38021
197	40	2	Col-0	xpsxcs	24.7	13600000	0.0247	5.50607e+08	8.74084	7.13354
198	40	3	rbohD	xpsxcs	38.9	2400000	0.0389	6.16967e+07	7.79026	6.38021
200	40	5	rbohD	xpsxcs	38.3	6400000	0.0383	1.67102e+08	8.22298	6.80618

## Sheet: Statistics_C
Col-0 plants
Bacteria	log_cfu_g	std	cfu_g	r	groups	log reduction_mutant vs Leaf131	percent reduction
mock	0	0	0	12	c	na	na
Leaf131	9.54381	0.764144	3.49795e+09	12	a	na	na
xps	8.31949	0.670755	2.08685e+08	12	b	-1.22432	94.0341
xcs	9.02403	0.418739	1.0569e+09	12	a	-0.519781	69.7852
xpsxcs	7.89439	0.486509	7.84132e+07	12	b	-1.64942	97.7583
rbohD plants
Bacteria	log_cfu_g	std	cfu_g	r	groups	log reduction mutant vs Leaf131	percent reduction
mock	0	0	0	12	d	na	na
Leaf131	10.1198	0.907371	1.31762e+10	12	a	na	na
xps	8.64473	0.466249	4.41295e+08	12	c	-1.47506	96.6508
xcs	9.47463	0.427785	2.98283e+09	10	b	-0.645161	77.3619
xpsxcs	8.1987	0.372734	1.58015e+08	12	c	-1.92109	98.8007
