# Supplementary material for: Leaf microbiome dysbiosis triggered by T2SS-dependent enzyme secretion from opportunistic Xanthomonas pathogens
Source: Nat Microbiol. 2024 Jan 3;9(1):136–49. doi: 10.1038/s41564-023-01555-z (PMC10769872; doi:10.1038/s41564-023-01555-z)
Supplement: Supplementary file 8 — Data tables for graphs and statistical analysis. [file 41564_2023_1555_MOESM8_ESM.xlsx]

## Sheet: A
numbers	treatment	genotype	timepoint	MeanIntensity	Roughness
1	mock	rbohD	24	15.3872	0.0249459
2	mock	rbohD	24	17.1128	0.0313216
3	mock	rbohD	24	21.6122	0.037089
4	mock	rbohD	24	16.7368	0.0282551
5	mock	rbohD	24	16.1991	0.0274844
6	mock	rbohD	24	22.0941	0.030685
7	mock	rbohD	24	16.88	0.0239368
8	mock	rbohD	24	13.4545	0.0210057
9	Leaf131	rbohD	24	45.5192	0.0294118
10	Leaf131	rbohD	24	44.6894	0.0271165
11	Leaf131	rbohD	24	47.4474	0.0319623
12	Leaf131	rbohD	24	43.9757	0.0302953
13	Leaf131	rbohD	24	45.5998	0.0290113
14	Leaf131	rbohD	24	45.3826	0.0282695
15	Leaf131	rbohD	24	44.8021	0.0277389
16	Leaf131	rbohD	24	44.6413	0.0262287
17	xps	rbohD	24	18.2331	0.0285096
18	xps	rbohD	24	18.4	0.0234246
19	xps	rbohD	24	24.1433	0.0327723
20	xps	rbohD	24	18.3923	0.0280648
21	xps	rbohD	24	20.6076	0.0243126
22	xps	rbohD	24	21.2654	0.0303069
23	xps	rbohD	24	21.6168	0.0327514
24	xps	rbohD	24	17.6457	0.0252133
25	dsbB	rbohD	24	17.6167	0.035119
26	dsbB	rbohD	24	17.8922	0.031246
27	dsbB	rbohD	24	25.8297	0.0361553
28	dsbB	rbohD	24	18.6951	0.0246945
29	dsbB	rbohD	24	18.3064	0.0289025
30	dsbB	rbohD	24	20.2413	0.0278803
31	dsbB	rbohD	24	15.4674	0.0236701
32	dsbB	rbohD	24	17.6527	0.0306694
33	gtf	rbohD	24	41.3063	0.0288804
34	gtf	rbohD	24	46.8947	0.0300522
35	gtf	rbohD	24	49.6196	0.0248281
36	gtf	rbohD	24	47.8083	0.0309318
37	gtf	rbohD	24	48.1977	0.0267346
38	gtf	rbohD	24	48.5991	0.0264901
39	gtf	rbohD	24	46.0723	0.0315602
40	gtf	rbohD	24	46.2252	0.0291349
41	glucanase	rbohD	24	29.7769	0.0448179
42	glucanase	rbohD	24	30.6302	0.040224
43	glucanase	rbohD	24	51.0093	0.0332061
44	glucanase	rbohD	24	30.7973	0.0497582
45	glucanase	rbohD	24	28.6796	0.0388634
46	glucanase	rbohD	24	41.2047	0.0701375
47	glucanase	rbohD	24	32.7956	0.0574376
48	glucanase	rbohD	24	32.5774	0.0455761
49	iroN-glucanase	rbohD	24	24.365	0.0372916
50	iroN-glucanase	rbohD	24	26.9182	0.0403359
51	iroN-glucanase	rbohD	24	39.8708	0.0577902
52	iroN-glucanase	rbohD	24	30.02	0.0408111
53	iroN-glucanase	rbohD	24	27.8897	0.0408501
54	iroN-glucanase	rbohD	24	28.8794	0.0413907
55	iroN-glucanase	rbohD	24	31.4342	0.0538579
56	iroN-glucanase	rbohD	24	25.8045	0.0362826

## Sheet: B_D
Experiment	ID	Position	Box	Treatment_nr	Description	Genotype	plant_mg	plant_g	CFU_count	Dilution	CFU_total	CFU_g	log_CFU_g
X056	1	1	1	1	Leaf131	Col-0	31.8	0.0318	42	4	84000000	2.64151e+09	9.42185
X056	2	2	1	1	Leaf131	Col-0	103.4	0.1034	86	3	17200000	1.66344e+08	8.22101
X056	3	3	1	1	Leaf131	Col-0	45.4	0.0454	NA	NA	0	0	NA
X056	6	1	2	1	Leaf131	Col-0	43.7	0.0437	37	4	74000000	1.69336e+09	9.22875
X056	7	2	2	1	Leaf131	Col-0	46.5	0.0465	NA	NA	0	0	NA
X056	11	1	3	1	Leaf131	Col-0	37.3	0.0373	NA	NA	0	0	NA
X056	12	2	3	1	Leaf131	Col-0	24	0.024	16	4	32000000	1.33333e+09	9.12494
X056	13	3	3	1	Leaf131	Col-0	73.6	0.0736	47	3	9400000	1.27717e+08	8.10625
X056	16	1	4	1	Leaf131	Col-0	51.9	0.0519	NA	NA	0	0	NA
X056	17	2	4	1	Leaf131	Col-0	77.3	0.0773	39	4	78000000	1.00906e+09	9.00392
X056	21	1	5	1	Leaf131	Col-0	55.6	0.0556	18	4	36000000	6.47482e+08	8.81123
X056	22	2	5	1	Leaf131	Col-0	85.1	0.0851	NA	NA	0	0	NA
X056	23	3	5	1	Leaf131	Col-0	33.5	0.0335	19	4	38000000	1.13433e+09	9.05474
X056	26	1	6	1	Leaf131	Col-0	11.1	0.0111	35	4	70000000	6.30631e+09	9.79978
X056	27	2	6	1	Leaf131	Col-0	32	0.032	NA	NA	0	0	NA
X056	31	1	7	1	Leaf131	Col-0	78.1	0.0781	52	4	104000000	1.33163e+09	9.12438
X056	32	2	7	1	Leaf131	Col-0	31.9	0.0319	47	4	94000000	2.94671e+09	9.46934
X056	33	3	7	1	Leaf131	Col-0	69.6	0.0696	NA	NA	0	0	NA
X056	36	1	8	1	Leaf131	Col-0	67.5	0.0675	20	4	40000000	5.92593e+08	8.77276
X056	37	2	8	1	Leaf131	Col-0	33.6	0.0336	NA	NA	0	0	NA
X056	41	1	9	2	xps	Col-0	43.1	0.0431	13	4	26000000	6.03248e+08	8.7805
X056	42	2	9	2	xps	Col-0	86.7	0.0867	50	2	1000000	1.1534e+07	7.06198
X056	43	3	9	2	xps	Col-0	151.7	0.1517	NA	NA	0	0	NA
X056	46	1	10	2	xps	Col-0	65.8	0.0658	111	2	2220000	3.37386e+07	7.52813
X056	47	2	10	2	xps	Col-0	81.9	0.0819	NA	NA	0	0	NA
X056	51	1	11	2	xps	Col-0	127.2	0.1272	NA	NA	0	0	NA
X056	52	2	11	2	xps	Col-0	52.1	0.0521	11	3	2200000	4.22265e+07	7.62558
X056	53	3	11	2	xps	Col-0	62.3	0.0623	66	2	1320000	2.11878e+07	7.32609
X056	56	1	12	2	xps	Col-0	41.4	0.0414	NA	NA	0	0	NA
X056	57	2	12	2	xps	Col-0	169.3	0.1693	87	2	1740000	1.02776e+07	7.01189
X056	61	1	13	2	xps	Col-0	71.8	0.0718	97	2	1940000	2.70195e+07	7.43168
X056	62	2	13	2	xps	Col-0	55.2	0.0552	NA	NA	0	0	NA
X056	63	3	13	2	xps	Col-0	89.4	0.0894	33	2	660000	7.38255e+06	6.86821
X056	66	1	14	2	xps	Col-0	64.6	0.0646	96	2	1920000	2.97214e+07	7.47307
X056	67	2	14	2	xps	Col-0	79.2	0.0792	NA	NA	0	0	NA
X056	71	1	15	2	xps	Col-0	128.8	0.1288	NA	NA	0	0	NA
X056	72	2	15	2	xps	Col-0	62.6	0.0626	NA	NA	0	0	NA
X056	73	3	15	2	xps	Col-0	66.3	0.0663	18	3	3600000	5.42986e+07	7.73479
X056	76	1	16	2	xps	Col-0	44.5	0.0445	NA	NA	0	0	NA
X056	77	2	16	2	xps	Col-0	55.7	0.0557	65	2	1300000	2.33393e+07	7.36809
X056	81	1	17	3	xpsxcs	Col-0	103.3	0.1033	217	2	4340000	4.20136e+07	7.62339
X056	82	2	17	3	xpsxcs	Col-0	53.6	0.0536	24	3	4800000	8.95522e+07	7.95208
X056	83	3	17	3	xpsxcs	Col-0	72.1	0.0721	NA	NA	0	0	NA
X056	86	1	18	3	xpsxcs	Col-0	73.1	0.0731	48	2	960000	1.31327e+07	7.11835
X056	87	2	18	3	xpsxcs	Col-0	60.4	0.0604	NA	NA	0	0	NA
X056	91	1	19	3	xpsxcs	Col-0	139.9	0.1399	NA	NA	0	0	NA
X056	92	2	19	3	xpsxcs	Col-0	62.9	0.0629	61	2	1220000	1.93959e+07	7.28771
X056	96	1	20	3	xpsxcs	Col-0	81.3	0.0813	NA	NA	0	0	NA
X056	97	2	20	3	xpsxcs	Col-0	45.3	0.0453	13	4	26000000	5.73951e+08	8.75888
X056	98	3	20	3	xpsxcs	Col-0	72.7	0.0727	74	3	14800000	2.03576e+08	8.30873
X056	101	1	21	3	xpsxcs	Col-0	131.7	0.1317	12	3	2400000	1.82232e+07	7.26063
X056	102	2	21	3	xpsxcs	Col-0	39.4	0.0394	NA	NA	0	0	NA
X056	106	1	22	3	xpsxcs	Col-0	106	0.106	21	3	4200000	3.96226e+07	7.59794
X056	107	2	22	3	xpsxcs	Col-0	107.9	0.1079	NA	NA	0	0	NA
X056	108	3	22	3	xpsxcs	Col-0	82.1	0.0821	24	3	4800000	5.84653e+07	7.7669
X056	111	1	23	3	xpsxcs	Col-0	54.2	0.0542	NA	NA	0	0	NA
X056	112	2	23	3	xpsxcs	Col-0	85.2	0.0852	30	3	6000000	7.04225e+07	7.84771
X056	116	1	24	3	xpsxcs	Col-0	67.2	0.0672	NA	NA	0	0	NA
X056	117	2	24	3	xpsxcs	Col-0	46.1	0.0461	13	3	2600000	5.63991e+07	7.75127
X056	118	3	24	3	xpsxcs	Col-0	93.1	0.0931	13	3	2600000	2.7927e+07	7.44602
X056	121	1	25	4	glucanase	Col-0	100.1	0.1001	41	4	82000000	8.19181e+08	8.91338
X056	122	2	25	4	glucanase	Col-0	65.8	0.0658	48	3	9600000	1.45897e+08	8.16405
X056	123	3	25	4	glucanase	Col-0	36.4	0.0364	NA	NA	0	0	NA
X056	126	1	26	4	glucanase	Col-0	70.6	0.0706	13	4	26000000	3.68272e+08	8.56617
X056	127	2	26	4	glucanase	Col-0	48.9	0.0489	NA	NA	0	0	NA
X056	131	1	27	4	glucanase	Col-0	105.4	0.1054	NA	NA	0	0	NA
X056	132	2	27	4	glucanase	Col-0	44.6	0.0446	29	4	58000000	1.30045e+09	9.11409
X056	133	3	27	4	glucanase	Col-0	60.9	0.0609	75	4	150000000	2.46305e+09	9.39147
X056	136	1	28	4	glucanase	Col-0	87.5	0.0875	NA	NA	0	0	NA
X056	137	2	28	4	glucanase	Col-0	40	0.04	NA	NA	0	0	NA
X056	141	1	29	4	glucanase	Col-0	62.1	0.0621	68	4	136000000	2.19002e+09	9.34045
X056	142	2	29	4	glucanase	Col-0	32.4	0.0324	NA	NA	0	0	NA
X056	143	3	29	4	glucanase	Col-0	91.9	0.0919	91	3	18200000	1.98041e+08	8.29676
X056	146	1	30	4	glucanase	Col-0	78.3	0.0783	17	4	34000000	4.34227e+08	8.63772
X056	147	2	30	4	glucanase	Col-0	77.4	0.0774	NA	NA	0	0	NA
X056	151	1	31	4	glucanase	Col-0	61.8	0.0618	NA	NA	0	0	NA
X056	152	2	31	4	glucanase	Col-0	79.4	0.0794	40	4	80000000	1.00756e+09	9.00327
X056	153	3	31	4	glucanase	Col-0	36.7	0.0367	56	3	11200000	3.05177e+08	8.48455
X056	156	1	32	4	glucanase	Col-0	15.8	0.0158	NA	NA	0	0	NA
X056	157	2	32	4	glucanase	Col-0	80.9	0.0809	30	4	60000000	7.41656e+08	8.8702
X056	161	1	33	5	iroN-glucanase	Col-0	55.1	0.0551	49	4	98000000	1.77858e+09	9.25007
X056	162	2	33	5	iroN-glucanase	Col-0	42.6	0.0426	19	4	38000000	8.92019e+08	8.95037
X056	163	3	33	5	iroN-glucanase	Col-0	55.7	0.0557	NA	NA	0	0	NA
X056	166	1	34	5	iroN-glucanase	Col-0	71.8	0.0718	33	4	66000000	9.1922e+08	8.96342
X056	167	2	34	5	iroN-glucanase	Col-0	136.4	0.1364	NA	NA	0	0	NA
X056	171	1	35	5	iroN-glucanase	Col-0	64.5	0.0645	NA	NA	0	0	NA
X056	172	2	35	5	iroN-glucanase	Col-0	77.2	0.0772	76	3	15200000	1.96891e+08	8.29423
X056	173	3	35	5	iroN-glucanase	Col-0	89.4	0.0894	49	3	9800000	1.0962e+08	8.03989
X056	176	1	36	5	iroN-glucanase	Col-0	57.6	0.0576	NA	NA	0	0	NA
X056	177	2	36	5	iroN-glucanase	Col-0	105.3	0.1053	90	3	18000000	1.7094e+08	8.23284
X056	181	1	37	5	iroN-glucanase	Col-0	77.3	0.0773	69	4	138000000	1.78525e+09	9.2517
X056	182	2	37	5	iroN-glucanase	Col-0	74.4	0.0744	NA	NA	0	0	NA
X056	183	3	37	5	iroN-glucanase	Col-0	58.4	0.0584	12	4	24000000	4.10959e+08	8.6138
X056	186	1	38	5	iroN-glucanase	Col-0	91.4	0.0914	24	4	48000000	5.25164e+08	8.7203
X056	187	2	38	5	iroN-glucanase	Col-0	48.8	0.0488	NA	NA	0	0	NA
X056	191	1	39	5	iroN-glucanase	Col-0	52.6	0.0526	NA	NA	0	0	NA
X056	192	2	39	5	iroN-glucanase	Col-0	85.1	0.0851	37	4	74000000	8.69565e+08	8.9393
X056	193	3	39	5	iroN-glucanase	Col-0	29.4	0.0294	20	4	40000000	1.36054e+09	9.13371
X056	196	1	40	5	iroN-glucanase	Col-0	52.1	0.0521	NA	NA	0	0	NA
X056	197	2	40	5	iroN-glucanase	Col-0	38.9	0.0389	26	4	52000000	1.33676e+09	9.12605
X056	241	1	49	7	gtf	Col-0	46.5	0.0465	88	3	17600000	3.78495e+08	8.57806
X056	242	2	49	7	gtf	Col-0	99.6	0.0996	12	4	24000000	2.40964e+08	8.38195
X056	243	3	49	7	gtf	Col-0	55.8	0.0558	NA	NA	0	0	NA
X056	246	1	50	7	gtf	Col-0	69.5	0.0695	60	4	120000000	1.72662e+09	9.2372
X056	247	2	50	7	gtf	Col-0	49.2	0.0492	NA	NA	0	0	NA
X056	251	1	51	7	gtf	Col-0	40.5	0.0405	NA	NA	0	0	NA
X056	252	2	51	7	gtf	Col-0	60.7	0.0607	13	4	26000000	4.28336e+08	8.63178
X056	253	3	51	7	gtf	Col-0	65.5	0.0655	13	4	26000000	3.96947e+08	8.59873
X056	256	1	52	7	gtf	Col-0	36	0.036	NA	NA	0	0	NA
X056	257	2	52	7	gtf	Col-0	47.5	0.0475	12	4	24000000	5.05263e+08	8.70352
X056	261	1	53	7	gtf	Col-0	38.7	0.0387	12	4	24000000	6.20155e+08	8.7925
X056	262	2	53	7	gtf	Col-0	63.2	0.0632	NA	NA	0	0	NA
X056	263	3	53	7	gtf	Col-0	7.9	0.0079	59	3	11800000	1.49367e+09	9.17425
X056	266	1	54	7	gtf	Col-0	20.6	0.0206	17	4	34000000	1.65049e+09	9.21761
X056	267	2	54	7	gtf	Col-0	86.3	0.0863	NA	NA	0	0	NA
X056	271	1	55	7	gtf	Col-0	46.4	0.0464	NA	NA	0	0	NA
X056	272	2	55	7	gtf	Col-0	30.6	0.0306	28	4	56000000	1.83007e+09	9.26247
X056	273	3	55	7	gtf	Col-0	43.5	0.0435	26	4	52000000	1.1954e+09	9.07751
X056	276	1	56	7	gtf	Col-0	74.2	0.0742	NA	NA	0	0	NA
X056	277	2	56	7	gtf	Col-0	54.3	0.0543	34	4	68000000	1.2523e+09	9.09771
X056	281	1	57	8	hrpXhrpG	Col-0	29.1	0.0291	57	3	11400000	3.91753e+08	8.59301
X056	282	2	57	8	hrpXhrpG	Col-0	77.1	0.0771	14	5	280000000	3.63165e+09	9.5601
X056	283	3	57	8	hrpXhrpG	Col-0	34.5	0.0345	NA	NA	0	0	NA
X056	286	1	58	8	hrpXhrpG	Col-0	37.7	0.0377	17	4	34000000	9.01857e+08	8.95514
X056	287	2	58	8	hrpXhrpG	Col-0	48.9	0.0489	NA	NA	0	0	NA
X056	291	1	59	8	hrpXhrpG	Col-0	40.2	0.0402	NA	NA	0	0	NA
X056	292	2	59	8	hrpXhrpG	Col-0	23.1	0.0231	33	4	66000000	2.85714e+09	9.45593
X056	293	3	59	8	hrpXhrpG	Col-0	12.6	0.0126	94	4	188000000	1.49206e+10	10.1738
X056	296	1	60	8	hrpXhrpG	Col-0	30	0.03	NA	NA	0	0	NA
X056	297	2	60	8	hrpXhrpG	Col-0	37.9	0.0379	22	4	44000000	1.16095e+09	9.06481
X056	301	1	61	8	hrpXhrpG	Col-0	53	0.053	68	4	136000000	2.56604e+09	9.40926
X056	302	2	61	8	hrpXhrpG	Col-0	43	0.043	NA	NA	0	0	NA
X056	303	3	61	8	hrpXhrpG	Col-0	29.8	0.0298	81	4	162000000	5.43624e+09	9.7353
X056	306	1	62	8	hrpXhrpG	Col-0	127.2	0.1272	21	4	42000000	3.30189e+08	8.51876
X056	307	2	62	8	hrpXhrpG	Col-0	0.6	0.0006	NA	NA	0	0	NA
X056	311	1	63	8	hrpXhrpG	Col-0	10.7	0.0107	NA	NA	0	0	NA
X056	312	2	63	8	hrpXhrpG	Col-0	41.8	0.0418	19	4	38000000	9.09091e+08	8.95861
X056	313	3	63	8	hrpXhrpG	Col-0	95.7	0.0957	106	3	21200000	2.21526e+08	8.34542
X056	316	1	64	8	hrpXhrpG	Col-0	46.1	0.0461	NA	NA	0	0	NA
X056	317	2	64	8	hrpXhrpG	Col-0	30.1	0.0301	30	4	60000000	1.99336e+09	9.29958
X056	321	1	65	9	dsbB	Col-0	188.6	0.1886	19	4	38000000	2.01485e+08	8.30424
X056	322	2	65	9	dsbB	Col-0	73.1	0.0731	27	3	5400000	7.38714e+07	7.86848
X056	323	3	65	9	dsbB	Col-0	34.9	0.0349	NA	NA	0	0	NA
X056	326	1	66	9	dsbB	Col-0	61.4	0.0614	55	3	11000000	1.79153e+08	8.25322
X056	327	2	66	9	dsbB	Col-0	108.1	0.1081	NA	NA	0	0	NA
X056	331	1	67	9	dsbB	Col-0	79.5	0.0795	NA	NA	0	0	NA
X056	332	2	67	9	dsbB	Col-0	89	0.089	15	4	30000000	3.37079e+08	8.52773
X056	336	1	68	9	dsbB	Col-0	43.1	0.0431	NA	NA	0	0	NA
X056	337	2	68	9	dsbB	Col-0	142.5	0.1425	59	3	11800000	8.2807e+07	7.91807
X056	338	3	68	9	dsbB	Col-0	58.4	0.0584	NA	NA	0	0	NA
X056	341	1	69	9	dsbB	Col-0	122.1	0.1221	47	3	9400000	7.69861e+07	7.88641
X056	342	2	69	9	dsbB	Col-0	78.1	0.0781	NA	NA	0	0	NA
X056	346	1	70	9	dsbB	Col-0	84.8	0.0848	45	3	9000000	1.06132e+08	8.02585
X056	347	2	70	9	dsbB	Col-0	127	0.127	NA	NA	0	0	NA
X056	348	3	70	9	dsbB	Col-0	48	0.048	11	4	22000000	4.58333e+08	8.66118
X056	351	1	71	9	dsbB	Col-0	67	0.067	NA	NA	0	0	NA
X056	352	2	71	9	dsbB	Col-0	76.2	0.0762	38	3	7600000	9.97375e+07	7.99886
X056	356	1	72	9	dsbB	Col-0	65.1	0.0651	NA	NA	0	0	NA
X056	357	2	72	9	dsbB	Col-0	121.7	0.1217	55	3	11000000	9.03862e+07	7.9561
X056	358	3	72	9	dsbB	Col-0	84.1	0.0841	33	3	6600000	7.8478e+07	7.89475
X056	361	1	73	10	mock	Col-0	84.5	0.0845	NA	NA	0	0	NA
X056	362	2	73	10	mock	Col-0	56.3	0.0563	NA	NA	0	0	NA
X056	363	3	73	10	mock	Col-0	71.3	0.0713	NA	NA	0	0	NA
X056	366	1	74	10	mock	Col-0	128.2	0.1282	NA	NA	0	0	NA
X056	367	2	74	10	mock	Col-0	NA	NA	NA	NA	NA	NA	NA
X056	371	1	75	10	mock	Col-0	114.6	0.1146	NA	NA	0	0	NA
X056	372	2	75	10	mock	Col-0	89.6	0.0896	NA	NA	0	0	NA
X056	373	3	75	10	mock	Col-0	85.3	0.0853	NA	NA	0	0	NA
X056	376	1	76	10	mock	Col-0	99.8	0.0998	NA	NA	0	0	NA
X056	377	2	76	10	mock	Col-0	42.9	0.0429	NA	NA	0	0	0
X056	381	1	77	10	mock	Col-0	54.4	0.0544	NA	NA	0	0	0
X056	382	2	77	10	mock	Col-0	NA	NA	NA	NA	NA	NA	NA
X056	383	3	77	10	mock	Col-0	53	0.053	NA	NA	0	0	0
X056	386	1	78	10	mock	Col-0	64.3	0.0643	NA	NA	0	0	NA
X056	387	2	78	10	mock	Col-0	27.8	0.0278	NA	NA	0	0	0
X056	391	1	79	10	mock	Col-0	100.2	0.1002	NA	NA	0	0	NA
X056	392	2	79	10	mock	Col-0	69.8	0.0698	NA	NA	0	0	NA
X056	393	3	79	10	mock	Col-0	67.6	0.0676	NA	NA	0	0	NA
X056	396	1	80	10	mock	Col-0	63.7	0.0637	NA	NA	0	0	NA
X056	397	2	80	10	mock	Col-0	79.1	0.0791	NA	NA	0	0	NA
X056	4	4	1	1	Leaf131	rbohD	6.6	0.0066	17	3	3400000	5.15152e+08	8.71193
X056	5	5	1	1	Leaf131	rbohD	2.1	0.0021	NA	NA	0	0	NA
X056	8	3	2	1	Leaf131	rbohD	10.6	0.0106	18	4	36000000	3.39623e+09	9.531
X056	9	4	2	1	Leaf131	rbohD	2.6	0.0026	NA	NA	0	0	NA
X056	10	5	2	1	Leaf131	rbohD	1.2	0.0012	39	3	7800000	6.5e+09	9.81291
X056	14	4	3	1	Leaf131	rbohD	8.7	0.0087	26	4	52000000	5.97701e+09	9.77648
X056	15	5	3	1	Leaf131	rbohD	1.1	0.0011	NA	NA	0	0	NA
X056	18	3	4	1	Leaf131	rbohD	16.6	0.0166	12	4	24000000	1.44578e+09	9.1601
X056	19	4	4	1	Leaf131	rbohD	0.7	0.0007	NA	NA	0	0	NA
X056	20	5	4	1	Leaf131	rbohD	6.6	0.0066	125	3	25000000	3.78788e+09	9.5784
X056	24	4	5	1	Leaf131	rbohD	0.6	0.0006	63	2	1260000	2.1e+09	9.32222
X056	25	5	5	1	Leaf131	rbohD	0.8	0.0008	NA	NA	0	0	NA
X056	28	3	6	1	Leaf131	rbohD	3	0.003	40	4	80000000	2.66667e+10	10.426
X056	29	4	6	1	Leaf131	rbohD	4.4	0.0044	NA	NA	0	0	NA
X056	30	5	6	1	Leaf131	rbohD	2.3	0.0023	54	3	10800000	4.69565e+09	9.6717
X056	34	4	7	1	Leaf131	rbohD	6.9	0.0069	12	4	24000000	3.47826e+09	9.54136
X056	35	5	7	1	Leaf131	rbohD	8.3	0.0083	NA	NA	0	0	NA
X056	38	3	8	1	Leaf131	rbohD	15.9	0.0159	21	4	42000000	2.64151e+09	9.42185
X056	39	4	8	1	Leaf131	rbohD	5.9	0.0059	14	4	28000000	4.74576e+09	9.67631
X056	40	5	8	1	Leaf131	rbohD	7.4	0.0074	NA	NA	0	0	NA
X056	44	4	9	2	xps	rbohD	17.8	0.0178	20	3	4000000	2.24719e+08	8.35164
X056	45	5	9	2	xps	rbohD	24.7	0.0247	NA	NA	0	0	NA
X056	48	3	10	2	xps	rbohD	29.1	0.0291	24	3	4800000	1.64948e+08	8.21735
X056	49	4	10	2	xps	rbohD	55	0.055	25	3	5000000	9.09091e+07	7.95861
X056	50	5	10	2	xps	rbohD	4.9	0.0049	NA	NA	0	0	NA
X056	54	4	11	2	xps	rbohD	10.2	0.0102	NA	NA	0	0	NA
X056	55	5	11	2	xps	rbohD	9	0.009	25	4	50000000	5.55556e+09	9.74473
X056	58	3	12	2	xps	rbohD	40.4	0.0404	NA	NA	0	0	NA
X056	59	4	12	2	xps	rbohD	18.8	0.0188	31	2	620000	3.29787e+07	7.51823
X056	60	5	12	2	xps	rbohD	23.6	0.0236	63	3	12600000	5.33898e+08	8.72746
X056	64	4	13	2	xps	rbohD	35.8	0.0358	15	3	3000000	8.37989e+07	7.92324
X056	65	5	13	2	xps	rbohD	26.4	0.0264	NA	NA	0	0	NA
X056	68	3	14	2	xps	rbohD	22.8	0.0228	19	3	3800000	1.66667e+08	8.22185
X056	69	4	14	2	xps	rbohD	53.3	0.0533	NA	NA	0	0	NA
X056	70	5	14	2	xps	rbohD	8.2	0.0082	24	3	4800000	5.85366e+08	8.76743
X056	74	4	15	2	xps	rbohD	27	0.027	NA	NA	0	0	NA
X056	75	5	15	2	xps	rbohD	7.8	0.0078	57	4	114000000	1.46154e+10	10.1648
X056	78	3	16	2	xps	rbohD	31.9	0.0319	30	2	600000	1.88088e+07	7.27436
X056	79	4	16	2	xps	rbohD	32.4	0.0324	NA	NA	0	0	NA
X056	80	5	16	2	xps	rbohD	16.3	0.0163	23	5	460000000	2.82209e+10	10.4506
X056	84	4	17	3	xpsxcs	rbohD	55.4	0.0554	15	3	3000000	5.41516e+07	7.73361
X056	85	5	17	3	xpsxcs	rbohD	24	0.024	NA	NA	0	0	NA
X056	88	3	18	3	xpsxcs	rbohD	29.9	0.0299	11	3	2200000	7.35786e+07	7.86675
X056	89	4	18	3	xpsxcs	rbohD	16	0.016	69	3	13800000	862500000	8.93576
X056	90	5	18	3	xpsxcs	rbohD	83.5	0.0835	NA	NA	0	0	NA
X056	93	3	19	3	xpsxcs	rbohD	70.1	0.0701	57	2	1140000	1.62625e+07	7.21119
X056	94	4	19	3	xpsxcs	rbohD	16.6	0.0166	NA	NA	0	0	NA
X056	95	5	19	3	xpsxcs	rbohD	9.3	0.0093	28	3	5600000	6.02151e+08	8.77971
X056	99	4	20	3	xpsxcs	rbohD	25.1	0.0251	45	3	9000000	3.58566e+08	8.55457
X056	100	5	20	3	xpsxcs	rbohD	9	0.009	NA	NA	0	0	NA
X056	103	3	21	3	xpsxcs	rbohD	31.9	0.0319	76	2	1520000	4.76489e+07	7.67805
X056	104	4	21	3	xpsxcs	rbohD	30.7	0.0307	40	4	80000000	2.60586e+09	9.41595
X056	105	5	21	3	xpsxcs	rbohD	28.7	0.0287	NA	NA	0	0	NA
X056	109	4	22	3	xpsxcs	rbohD	13.3	0.0133	NA	NA	0	0	NA
X056	110	5	22	3	xpsxcs	rbohD	47	0.047	16	3	3200000	6.80851e+07	7.83305
X056	113	3	23	3	xpsxcs	rbohD	60.2	0.0602	21	3	4200000	6.97674e+07	7.84365
X056	114	4	23	3	xpsxcs	rbohD	9.7	0.0097	NA	NA	0	0	NA
X056	115	5	23	3	xpsxcs	rbohD	22.6	0.0226	81	3	16200000	7.16814e+08	8.85541
X056	119	4	24	3	xpsxcs	rbohD	30.4	0.0304	NA	NA	0	0	NA
X056	120	5	24	3	xpsxcs	rbohD	17.7	0.0177	23	4	46000000	2.59887e+09	9.41478
X056	124	4	25	4	glucanase	rbohD	18.1	0.0181	58	3	11600000	6.40884e+08	8.80678
X056	125	5	25	4	glucanase	rbohD	18.2	0.0182	NA	NA	0	0	NA
X056	128	3	26	4	glucanase	rbohD	15.6	0.0156	76	3	15200000	9.74359e+08	8.98872
X056	129	4	26	4	glucanase	rbohD	4.7	0.0047	46	4	92000000	1.95745e+10	10.2917
X056	130	5	26	4	glucanase	rbohD	36.4	0.0364	NA	NA	0	0	NA
X056	134	4	27	4	glucanase	rbohD	3.9	0.0039	NA	NA	0	0	NA
X056	135	5	27	4	glucanase	rbohD	9	0.009	31	4	62000000	6.88889e+09	9.83815
X056	138	3	28	4	glucanase	rbohD	41.4	0.0414	NA	NA	0	0	NA
X056	139	4	28	4	glucanase	rbohD	14.4	0.0144	33	4	66000000	4.58333e+09	9.66118
X056	140	5	28	4	glucanase	rbohD	38	0.038	31	4	62000000	1.63158e+09	9.21261
X056	144	4	29	4	glucanase	rbohD	9.6	0.0096	67	3	13400000	1.39583e+09	9.14483
X056	145	5	29	4	glucanase	rbohD	2.8	0.0028	NA	NA	0	0	NA
X056	148	3	30	4	glucanase	rbohD	9.9	0.0099	16	4	32000000	3.23232e+09	9.50951
X056	149	4	30	4	glucanase	rbohD	27.3	0.0273	NA	NA	0	0	NA
X056	150	5	30	4	glucanase	rbohD	22.5	0.0225	16	4	32000000	1.42222e+09	9.15297
X056	154	4	31	4	glucanase	rbohD	12.9	0.0129	NA	NA	0	0	NA
X056	155	5	31	4	glucanase	rbohD	6.3	0.0063	33	4	66000000	1.04762e+10	10.0202
X056	158	3	32	4	glucanase	rbohD	50.2	0.0502	22	4	44000000	8.76494e+08	8.94275
X056	159	4	32	4	glucanase	rbohD	27.7	0.0277	22	4	44000000	1.58845e+09	9.20097
X056	160	5	32	4	glucanase	rbohD	2.7	0.0027	NA	NA	0	0	NA
X056	164	4	33	5	iroN-glucanase	rbohD	32.7	0.0327	19	4	38000000	1.16208e+09	9.06524
X056	165	5	33	5	iroN-glucanase	rbohD	26.5	0.0265	NA	NA	0	0	NA
X056	168	3	34	5	iroN-glucanase	rbohD	2.6	0.0026	NA	NA	0	0	NA
X056	169	4	34	5	iroN-glucanase	rbohD	38.9	0.0389	93	3	18600000	4.78149e+08	8.67956
X056	170	5	34	5	iroN-glucanase	rbohD	37	0.037	19	4	38000000	1.02703e+09	9.01158
X056	174	4	35	5	iroN-glucanase	rbohD	37.8	0.0378	23	4	46000000	1.21693e+09	9.08527
X056	175	5	35	5	iroN-glucanase	rbohD	1	0.001	NA	NA	0	0	NA
X056	178	3	36	5	iroN-glucanase	rbohD	50.6	0.0506	NA	NA	0	0	NA
X056	179	4	36	5	iroN-glucanase	rbohD	11.1	0.0111	20	4	40000000	3.6036e+09	9.55674
X056	180	5	36	5	iroN-glucanase	rbohD	6.8	0.0068	60	3	12000000	1.76471e+09	9.24667
X056	184	4	37	5	iroN-glucanase	rbohD	6.3	0.0063	92	3	18400000	2.92063e+09	9.46548
X056	185	5	37	5	iroN-glucanase	rbohD	13.4	0.0134	NA	NA	0	0	NA
X056	188	3	38	5	iroN-glucanase	rbohD	43.9	0.0439	11	4	22000000	5.01139e+08	8.69996
X056	189	4	38	5	iroN-glucanase	rbohD	23.9	0.0239	NA	NA	0	0	NA
X056	190	5	38	5	iroN-glucanase	rbohD	31.6	0.0316	18	4	36000000	1.13924e+09	9.05662
X056	194	4	39	5	iroN-glucanase	rbohD	11.1	0.0111	NA	NA	0	0	NA
X056	195	5	39	5	iroN-glucanase	rbohD	14.2	0.0142	17	4	34000000	2.39437e+09	9.37919
X056	198	3	40	5	iroN-glucanase	rbohD	22.8	0.0228	61	3	12200000	5.35088e+08	8.72842
X056	199	4	40	5	iroN-glucanase	rbohD	14.3	0.0143	NA	NA	0	0	NA
X056	200	5	40	5	iroN-glucanase	rbohD	21.5	0.0215	21	4	42000000	1.95349e+09	9.29081
X056	244	4	49	7	gtf	rbohD	1.5	0.0015	NA	NA	0	0	NA
X056	245	5	49	7	gtf	rbohD	4.9	0.0049	20	4	40000000	8.16327e+09	9.91186
X056	248	3	50	7	gtf	rbohD	9.9	0.0099	73	3	14600000	1.47475e+09	9.16872
X056	249	4	50	7	gtf	rbohD	16.3	0.0163	11	4	22000000	1.34969e+09	9.13024
X056	250	5	50	7	gtf	rbohD	5.8	0.0058	NA	NA	0	0	NA
X056	254	4	51	7	gtf	rbohD	4.2	0.0042	NA	NA	0	0	NA
X056	255	5	51	7	gtf	rbohD	29.5	0.0295	47	3	9400000	3.18644e+08	8.50331
X056	258	3	52	7	gtf	rbohD	0.3	0.0003	NA	NA	0	0	NA
X056	259	4	52	7	gtf	rbohD	2.5	0.0025	11	4	22000000	8800000000	9.94448
X056	260	5	52	7	gtf	rbohD	2.3	0.0023	32	3	6400000	2.78261e+09	9.44445
X056	264	4	53	7	gtf	rbohD	1.3	0.0013	NA	NA	0	0	NA
X056	265	5	53	7	gtf	rbohD	11.6	0.0116	28	4	56000000	4.82759e+09	9.68373
X056	268	3	54	7	gtf	rbohD	17.7	0.0177	17	4	34000000	1.9209e+09	9.28351
X056	269	4	54	7	gtf	rbohD	5.4	0.0054	NA	NA	0	0	NA
X056	270	5	54	7	gtf	rbohD	10.5	0.0105	16	4	32000000	3.04762e+09	9.48396
X056	274	4	55	7	gtf	rbohD	6.9	0.0069	15	4	30000000	4.34783e+09	9.63827
X056	275	5	55	7	gtf	rbohD	2.2	0.0022	NA	NA	0	0	NA
X056	278	3	56	7	gtf	rbohD	7.5	0.0075	13	4	26000000	3.46667e+09	9.53991
X056	279	4	56	7	gtf	rbohD	45.1	0.0451	26	4	52000000	1.15299e+09	9.06183
X056	280	5	56	7	gtf	rbohD	1.2	0.0012	NA	NA	0	0	NA
X056	284	4	57	8	hrpXhrpG	rbohD	0.1	0.0001	18	3	3600000	36000000000	10.5563
X056	285	5	57	8	hrpXhrpG	rbohD	3.3	0.0033	NA	NA	0	0	NA
X056	288	3	58	8	hrpXhrpG	rbohD	4.4	0.0044	14	4	28000000	6.36364e+09	9.80371
X056	289	4	58	8	hrpXhrpG	rbohD	7	0.007	28	4	56000000	8000000000	9.90309
X056	290	5	58	8	hrpXhrpG	rbohD	3.3	0.0033	NA	NA	0	0	NA
X056	294	4	59	8	hrpXhrpG	rbohD	2.4	0.0024	NA	NA	0	0	NA
X056	295	5	59	8	hrpXhrpG	rbohD	1.7	0.0017	35	4	70000000	4.11765e+10	10.6146
X056	298	3	60	8	hrpXhrpG	rbohD	9.7	0.0097	23	4	46000000	4.74227e+09	9.67599
X056	299	4	60	8	hrpXhrpG	rbohD	3.1	0.0031	14	4	28000000	9.03226e+09	9.9558
X056	300	5	60	8	hrpXhrpG	rbohD	0.3	0.0003	NA	NA	0	0	NA
X056	304	4	61	8	hrpXhrpG	rbohD	1.3	0.0013	66	3	13200000	1.01538e+10	10.0066
X056	305	5	61	8	hrpXhrpG	rbohD	0.1	0.0001	NA	NA	0	0	NA
X056	308	3	62	8	hrpXhrpG	rbohD	2.9	0.0029	32	3	6400000	2.2069e+09	9.34378
X056	309	4	62	8	hrpXhrpG	rbohD	6.2	0.0062	22	4	44000000	7.09677e+09	9.85106
X056	310	5	62	8	hrpXhrpG	rbohD	0.3	0.0003	NA	NA	0	0	NA
X056	314	4	63	8	hrpXhrpG	rbohD	10.1	0.0101	NA	NA	0	0	NA
X056	315	5	63	8	hrpXhrpG	rbohD	14.7	0.0147	24	4	48000000	3.26531e+09	9.51392
X056	318	3	64	8	hrpXhrpG	rbohD	2.4	0.0024	20	4	40000000	1.66667e+10	10.2218
X056	319	4	64	8	hrpXhrpG	rbohD	1.2	0.0012	NA	NA	0	0	NA
X056	320	5	64	8	hrpXhrpG	rbohD	4.5	0.0045	12	4	24000000	5.33333e+09	9.727
X056	324	4	65	9	dsbB	rbohD	33.3	0.0333	76	3	15200000	4.56456e+08	8.6594
X056	325	5	65	9	dsbB	rbohD	62	0.062	NA	NA	0	0	NA
X056	328	3	66	9	dsbB	rbohD	53.4	0.0534	83	3	16600000	3.10861e+08	8.49257
X056	329	4	66	9	dsbB	rbohD	22.1	0.0221	54	3	10800000	4.88688e+08	8.68903
X056	330	5	66	9	dsbB	rbohD	15.3	0.0153	NA	NA	0	0	NA
X056	333	3	67	9	dsbB	rbohD	70.4	0.0704	43	3	8600000	1.22159e+08	8.08693
X056	334	4	67	9	dsbB	rbohD	94.7	0.0947	NA	NA	0	0	NA
X056	335	5	67	9	dsbB	rbohD	73.9	0.0739	19	4	38000000	5.14208e+08	8.71114
X056	339	4	68	9	dsbB	rbohD	51.8	0.0518	13	4	26000000	5.01931e+08	8.70064
X056	340	5	68	9	dsbB	rbohD	49.3	0.0493	NA	NA	0	0	NA
X056	343	3	69	9	dsbB	rbohD	16.1	0.0161	52	4	104000000	6.45963e+09	9.81021
X056	344	4	69	9	dsbB	rbohD	24.1	0.0241	23	4	46000000	1.90871e+09	9.28074
X056	345	5	69	9	dsbB	rbohD	66.8	0.0668	NA	NA	0	0	NA
X056	349	4	70	9	dsbB	rbohD	2.8	0.0028	NA	NA	0	0	NA
X056	350	5	70	9	dsbB	rbohD	14.6	0.0146	39	5	780000000	5.34247e+10	10.7277
X056	353	3	71	9	dsbB	rbohD	51.1	0.0511	73	3	14600000	2.85714e+08	8.45593
X056	354	4	71	9	dsbB	rbohD	72.8	0.0728	NA	NA	0	0	NA
X056	355	5	71	9	dsbB	rbohD	29.3	0.0293	16	4	32000000	1.09215e+09	9.03828
X056	359	4	72	9	dsbB	rbohD	122	0.122	NA	NA	0	0	NA
X056	360	5	72	9	dsbB	rbohD	29.1	0.0291	71	3	14200000	4.87973e+08	8.6884
X056	364	4	73	10	mock	rbohD	50.7	0.0507	NA	NA	0	0	0
X056	365	5	73	10	mock	rbohD	105.6	0.1056	NA	NA	0	0	NA
X056	368	3	74	10	mock	rbohD	70.6	0.0706	NA	NA	0	0	NA
X056	369	4	74	10	mock	rbohD	46.8	0.0468	NA	NA	0	0	0
X056	370	5	74	10	mock	rbohD	137.3	0.1373	NA	NA	0	0	NA
X056	374	4	75	10	mock	rbohD	48.3	0.0483	NA	NA	0	0	0
X056	375	5	75	10	mock	rbohD	45.1	0.0451	NA	NA	0	0	0
X056	378	3	76	10	mock	rbohD	112.2	0.1122	NA	NA	0	0	NA
X056	379	4	76	10	mock	rbohD	50.7	0.0507	NA	NA	0	0	NA
X056	380	5	76	10	mock	rbohD	90.2	0.0902	NA	NA	0	0	NA
X056	384	4	77	10	mock	rbohD	80	0.08	NA	NA	0	0	NA
X056	385	5	77	10	mock	rbohD	188.9	0.1889	NA	NA	0	0	NA
X056	388	3	78	10	mock	rbohD	64.1	0.0641	NA	NA	0	0	NA
X056	389	4	78	10	mock	rbohD	125.4	0.1254	NA	NA	0	0	NA
X056	390	5	78	10	mock	rbohD	136.4	0.1364	NA	NA	0	0	NA
X056	394	4	79	10	mock	rbohD	54.3	0.0543	NA	NA	0	0	NA
X056	395	5	79	10	mock	rbohD	72.5	0.0725	NA	NA	0	0	NA
X056	398	3	80	10	mock	rbohD	96.2	0.0962	NA	NA	0	0	NA
X056	399	4	80	10	mock	rbohD	94.3	0.0943	NA	NA	0	0	NA
X056	400	5	80	10	mock	rbohD	121.1	0.1211	NA	NA	0	0	NA

## Sheet: C
Experiment	treatment	genotype	parameter	replicate	time	AreaMM2	MeanIntensity	Roughness
X064	WT	rbohD	SN	1	16	11.0822	40.4767	0.0509359
X064	WT	rbohD	SN	1	16	10.5801	35.2318	0.0468432
X064	WT	rbohD	SN	1	16	11.5488	38.1235	0.0630252
X064	WT	rbohD	SN	1	16	11.7087	38.7298	0.05233
X064	WT	rbohD	SN	1	16	11.1888	40.7367	0.044436
X064	WT	rbohD	SN	1	16	11.1044	44.3737	0.0369051
X064	WT	rbohD	SN	2	16	10.4423	31.9362	0.0504202
X064	WT	rbohD	SN	2	16	10.9578	28.2968	0.0421817
X064	WT	rbohD	SN	2	16	11.0777	41.491	0.048765
X064	WT	rbohD	SN	2	16	11.1444	29.0024	0.0542468
X064	WT	rbohD	SN	2	16	11.1	36.9115	0.0493953
X064	WT	rbohD	SN	2	16	10.1979	37.3316	0.0441588
X064	WT	rbohD	SN	3	16	10.7134	33.4687	0.0507136
X064	WT	rbohD	SN	3	16	10.7534	25.6921	0.0440372
X064	WT	rbohD	SN	3	16	10.8556	39.2448	0.0501591
X064	WT	rbohD	SN	3	16	10.5267	29.3322	0.0443482
X064	WT	rbohD	SN	3	16	10.4245	32.876	0.0494974
X064	WT	rbohD	SN	3	16	10.7134	43.791	0.0575943
X064	xps	rbohD	SN	1	16	11.2644	22.7393	0.0311824
X064	xps	rbohD	SN	1	16	11.9353	20.363	0.0282551
X064	xps	rbohD	SN	1	16	11.06	24.4898	0.0324634
X064	xps	rbohD	SN	1	16	11.4288	22.9005	0.0346144
X064	xps	rbohD	SN	1	16	11.1444	22.2711	0.0271649
X064	xps	rbohD	SN	1	16	10.5223	27.2264	0.0366552
X064	xps	rbohD	SN	2	16	11.962	22.3756	0.033223
X064	xps	rbohD	SN	2	16	11.9887	22.576	0.031262
X064	xps	rbohD	SN	2	16	10.8511	24.5328	0.0313256
X064	xps	rbohD	SN	2	16	11.3444	21.8339	0.0337322
X064	xps	rbohD	SN	2	16	10.7578	22.6555	0.0290187
X064	xps	rbohD	SN	2	16	11.2955	24.7946	0.0381086
X064	xps	rbohD	SN	3	16	11.7043	21.1238	0.0378103
X064	xps	rbohD	SN	3	16	11.8554	21.8336	0.0329726
X064	xps	rbohD	SN	3	16	10.7578	24.8711	0.0317036
X064	xps	rbohD	SN	3	16	10.7489	21.3448	0.0308123
X064	xps	rbohD	SN	3	16	11.6243	22.6453	0.0345135
X064	xps	rbohD	SN	3	16	11.6776	26.876	0.0402343
X064	conca	rbohD	SN	1	16	10.5401	36.3765	0.0600891
X064	conca	rbohD	SN	1	16	10.6201	42.9381	0.0444416
X064	conca	rbohD	SN	1	16	11.3444	37.0458	0.0561426
X064	conca	rbohD	SN	1	16	11.5887	27.3317	0.0450554
X064	conca	rbohD	SN	1	16	11.0022	31.0105	0.0511023
X064	conca	rbohD	SN	1	16	11.4021	33.4034	0.0526115
X064	conca	rbohD	SN	2	16	10.5978	27.252	0.0465886
X064	conca	rbohD	SN	2	16	10.8245	37.0681	0.0524908
X064	conca	rbohD	SN	2	16	11.0555	31.4735	0.0546149
X064	conca	rbohD	SN	2	16	11.3799	27.041	0.0431462
X064	conca	rbohD	SN	2	16	10.8111	30.7427	0.0455471
X064	conca	rbohD	SN	2	16	11.1577	36.828	0.0589208
X064	conca	rbohD	SN	3	16	10.3845	23.8755	0.0397199
X064	conca	rbohD	SN	3	16	11.2155	39.9168	0.0667091
X064	conca	rbohD	SN	3	16	10.8067	30.0317	0.044569
X064	conca	rbohD	SN	3	16	11.5665	26.7257	0.0433897
X064	conca	rbohD	SN	3	16	10.4867	28.8441	0.0446849
X064	conca	rbohD	SN	3	16	10.4823	32.5117	0.0519481
X064	iroNconca	rbohD	SN	1	16	10.7578	27.4544	0.0516605
X064	iroNconca	rbohD	SN	1	16	8.34496	32.3711	0.0454835
X064	iroNconca	rbohD	SN	1	16	10.9444	29.4775	0.052578
X064	iroNconca	rbohD	SN	1	16	11.7532	23.9395	0.0360418
X064	iroNconca	rbohD	SN	1	16	11.6465	29.1812	0.0500509
X064	iroNconca	rbohD	SN	1	16	11.1977	29.3262	0.0547492
X064	iroNconca	rbohD	SN	2	16	7.86506	23.0288	0.0319827
X064	iroNconca	rbohD	SN	2	16	11.4821	32.1583	0.0732111
X064	iroNconca	rbohD	SN	2	16	10.5356	27.5386	0.0439995
X064	iroNconca	rbohD	SN	2	16	10.7134	23.7213	0.0311943
X064	iroNconca	rbohD	SN	2	16	10.4512	25.017	0.0352776
X064	iroNconca	rbohD	SN	2	16	10.9044	31.5346	0.0509684
X064	iroNconca	rbohD	SN	3	16	9.19812	21.1271	0.0291386
X064	iroNconca	rbohD	SN	3	16	9.78467	30.6508	0.0466981
X064	iroNconca	rbohD	SN	3	16	8.96706	24.7864	0.0328453
X064	iroNconca	rbohD	SN	3	16	10.9533	22.4389	0.0337365
X064	iroNconca	rbohD	SN	3	16	10.4512	21.1412	0.0290187
X064	iroNconca	rbohD	SN	3	16	9.45585	25.3412	0.0313057
X064	WT	Col-0	SN	1	16	10.3668	35.8603	0.0649351
X064	WT	Col-0	SN	1	16	10.9889	40.6235	0.0352866
X064	WT	Col-0	SN	1	16	10.9533	34.9789	0.0574157
X064	WT	Col-0	SN	1	16	10.8556	27.2628	0.0473523
X064	WT	Col-0	SN	1	16	10.1713	37.5876	0.0545431
X064	WT	Col-0	SN	1	16	10.3179	25.7717	0.0462715
X064	WT	Col-0	SN	2	16	9.9002	29.61	0.0563972
X064	WT	Col-0	SN	2	16	11.2955	32.9681	0.0734657
X064	WT	Col-0	SN	2	16	9.97574	28.6526	0.0563828
X064	WT	Col-0	SN	2	16	10.8467	24.0291	0.0449911
X064	WT	Col-0	SN	2	16	10.6423	40.8994	0.0433618
X064	WT	Col-0	SN	2	16	10.3534	25.8386	0.0516539
X064	WT	Col-0	SN	3	16	10.6689	34.7305	0.0660726
X064	WT	Col-0	SN	3	16	10.3312	38.203	0.0585614
X064	WT	Col-0	SN	3	16	11.0422	29.0684	0.0525646
X064	WT	Col-0	SN	3	16	10.1046	22.1966	0.0391332
X064	WT	Col-0	SN	3	16	11.1577	41.5508	0.0616639
X064	WT	Col-0	SN	3	16	10.98	27.945	0.0485103
X064	xps	Col-0	SN	1	16	10.4601	20.9902	0.0273746
X064	xps	Col-0	SN	1	16	10.2424	22.6998	0.0304304
X064	xps	Col-0	SN	1	16	9.54916	20.2448	0.0262253
X064	xps	Col-0	SN	1	16	11.4821	21.2109	0.0414224
X064	xps	Col-0	SN	1	16	10.7622	24.6713	0.043434
X064	xps	Col-0	SN	1	16	11.1844	20.6643	0.0296438
X064	xps	Col-0	SN	2	16	9.64692	20.1382	0.025974
X064	xps	Col-0	SN	2	16	10.309	22.9297	0.0290076
X064	xps	Col-0	SN	2	16	9.67358	20.6936	0.0310472
X064	xps	Col-0	SN	2	16	11.6909	21.4648	0.0365372
X064	xps	Col-0	SN	2	16	10.4912	24.6819	0.0398422
X064	xps	Col-0	SN	2	16	10.349	20.9961	0.0276257
X064	xps	Col-0	SN	3	16	10.5667	20.4243	0.0271614
X064	xps	Col-0	SN	3	16	10.4645	21.3066	0.0280255
X064	xps	Col-0	SN	3	16	9.98907	22.1615	0.0300407
X064	xps	Col-0	SN	3	16	11.6287	22.2961	0.0287495
X064	xps	Col-0	SN	3	16	10.2912	24.4396	0.0356325
X064	xps	Col-0	SN	3	16	11.7798	21.112	0.0323402
X064	conca	Col-0	SN	1	16	10.7356	25.5099	0.0464613
X064	conca	Col-0	SN	1	16	10.6289	38.0694	0.0525713
X064	conca	Col-0	SN	1	16	11.4154	28.0167	0.0555626
X064	conca	Col-0	SN	1	16	11.291	41.2102	0.0610532
X064	conca	Col-0	SN	1	16	11.2422	28.2138	0.0557749
X064	conca	Col-0	SN	1	16	9.93131	20.9181	0.0343643
X064	conca	Col-0	SN	2	16	10.3712	21.3419	0.0380601
X064	conca	Col-0	SN	2	16	10.8733	36.83	0.0533282
X064	conca	Col-0	SN	2	16	10.269	26.5738	0.0423772
X064	conca	Col-0	SN	2	16	11.1977	38.0544	0.0686012
X064	conca	Col-0	SN	2	16	10.9178	31.9886	0.0560224
X064	conca	Col-0	SN	2	16	10.7667	23.2332	0.042648
X064	conca	Col-0	SN	3	16	9.98019	22.8442	0.0397908
X064	conca	Col-0	SN	3	16	10.1935	28.0763	0.0521961
X064	conca	Col-0	SN	3	16	10.4556	24.7497	0.0425532
X064	conca	Col-0	SN	3	16	10.3401	35.5161	0.0597148
X064	conca	Col-0	SN	3	16	10.3979	29.5654	0.0495289
X064	conca	Col-0	SN	3	16	10.8378	26.1087	0.0432122
X064	iroNconca	Col-0	SN	1	16	10.8067	20.6748	0.0332061
X064	iroNconca	Col-0	SN	1	16	10.3046	29.8284	0.0631767
X064	iroNconca	Col-0	SN	1	16	11.1088	21.8	0.0366926
X064	iroNconca	Col-0	SN	1	16	11.2244	31.5289	0.0674472
X064	iroNconca	Col-0	SN	1	16	11.491	33.9037	0.0693649
X064	iroNconca	Col-0	SN	1	16	11.3666	23.8976	0.0426426
X064	iroNconca	Col-0	SN	2	16	9.80689	21.1812	0.030546
X064	iroNconca	Col-0	SN	2	16	8.78487	25.5807	0.0395775
X064	iroNconca	Col-0	SN	2	16	10.6867	22.4973	0.0348956
X064	iroNconca	Col-0	SN	2	16	9.4203	27.8646	0.0495605
X064	iroNconca	Col-0	SN	2	16	10.8644	28.2352	0.0537374
X064	iroNconca	Col-0	SN	2	16	10.6467	20.5013	0.0337279
X064	iroNconca	Col-0	SN	3	16	10.0157	19.1881	0.0316996
X064	iroNconca	Col-0	SN	3	16	9.34032	20.5162	0.0300446
X064	iroNconca	Col-0	SN	3	16	9.98019	18.8936	0.0290594
X064	iroNconca	Col-0	SN	3	16	10.2823	21.6098	0.035369
X064	iroNconca	Col-0	SN	3	16	10.1668	19.8164	0.0276222
X064	iroNconca	Col-0	SN	3	16	9.26033	19.1977	0.026356
X064	mock	rbohD	SN	1	16	11.882	11.9843	0.0873823
X064	mock	rbohD	SN	1	16	11.8198	14.3481	0.0935591
X064	mock	rbohD	SN	1	16	11.9309	16.1929	0.108352
X064	mock	rbohD	SN	1	16	12.6019	13.3854	0.100344
X064	mock	rbohD	SN	1	16	12.1797	14.2744	0.0905156
X064	mock	rbohD	SN	1	16	11.9753	12.9299	0.0834076
X064	mock	Col-0	SN	1	16	8.36718	14.9835	0.0766391
X064	mock	Col-0	SN	1	16	11.291	15.5797	0.0960927
X064	mock	Col-0	SN	1	16	12.0553	15.8765	0.106684
X064	mock	Col-0	SN	1	16	7.1141	13.5597	0.0653061
X064	mock	Col-0	SN	1	16	11.882	10.9469	0.0731645
X064	mock	Col-0	SN	1	16	9.22478	16.1826	0.0897518
