# Supplementary material for: Leaf microbiome dysbiosis triggered by T2SS-dependent enzyme secretion from opportunistic Xanthomonas pathogens
Source: Nat Microbiol. 2024 Jan 3;9(1):136–49. doi: 10.1038/s41564-023-01555-z (PMC10769872; doi:10.1038/s41564-023-01555-z)
Supplement: Supplementary file 9 — Data tables for graphs and statistical analysis. [file 41564_2023_1555_MOESM9_ESM.xlsx]

## Sheet: A
Experiment	Community	pval	Effect_size	Genotype
D045	SC137+xpsxcs	0.40466	0.0331589	Col-0
D045	SC137+dsbB	0.0910909	0.0428143	Col-0
D045	SC137+Leaf131	0.227377	0.0381747	Col-0
D045	SC137+xps	0.485251	0.0315279	Col-0
D045	SC137+xpsxcs	0.19998	0.0400606	rbohD
D045	SC137+dsbB	0.471153	0.0330763	rbohD
D045	SC137+Leaf131	9.999e-05	0.103111	rbohD
D045	SC137+xps	0.922408	0.0250797	rbohD

## Sheet: B
foldchange				pvalue
s	rbohD_dropout	Col-0_dropout			rbohD_dropout	Col-0_dropout
Leaf127	7.55549	-0.551474		Leaf127	3.19543e-05	0.999046
Leaf131	11.0977	9.18429		Leaf131	1.14903e-28	1.71606e-22
Leaf141	5.35511	0.979155		Leaf141	0.000682955	0.871115
Leaf161	2.88481	0.697681		Leaf161	0.000346215	0.814375
Leaf203	-1.45858	0.334377		Leaf203	0.0440433	0.999046
Leaf231	-1.83747	-0.553767		Leaf231	0.00235485	0.871115
Leaf26	3.22667	0.566908		Leaf26	0.000780923	0.999046
Leaf3	8.84528	0.321006		Leaf3	2.10411e-15	0.999046
Leaf337	2.15007	0.683361		Leaf337	0.0395198	0.871115
Leaf391	-2.26529	-0.077654		Leaf391	0.00697005	0.999046
Leaf434	7.94575	4.58601		Leaf434	7.82754e-12	0.00901829
Leaf58	3.67423	0.71855		Leaf58	0.0144325	0.994911
Leaf59	4.09938	-0.839429		Leaf59	0.0440433	0.994911
Leaf62	-2.46327	-1.69919		Leaf62	0.0475058	0.318505
Leaf78	-2.38127	-1.45313		Leaf78	0.0440433	0.412864
Leaf90	-1.90735	-1.08263		Leaf90	0.0440433	0.665236

## Sheet: C
Genotype	Community	RA_L131
Col-0	SC137+Leaf131	0.132031
Col-0	SC137+Leaf131	0.662252
Col-0	SC137+Leaf131	0.625504
Col-0	SC137+Leaf131	4.19802
Col-0	SC137+Leaf131	0.405127
Col-0	SC137+Leaf131	4.50826
Col-0	SC137+Leaf131	2.15407
Col-0	SC137+Leaf131	0.232891
Col-0	SC137+Leaf131	5.36489
Col-0	SC137+Leaf131	1.2853
Col-0	SC137+Leaf131	6.46407
Col-0	SC137+Leaf131	0.298904
Col-0	SC137+Leaf131	1.12711
Col-0	SC137+Leaf131	12.7325
Col-0	SC137+Leaf131	0.166806
Col-0	SC137+xpsxcs	0
Col-0	SC137+xpsxcs	0
Col-0	SC137+xpsxcs	0.0719942
Col-0	SC137+xpsxcs	0
Col-0	SC137+xpsxcs	0
Col-0	SC137+xpsxcs	2.86917
Col-0	SC137+xpsxcs	0.770003
Col-0	SC137+xpsxcs	0
Col-0	SC137+xpsxcs	0
Col-0	SC137+xpsxcs	0
Col-0	SC137+xpsxcs	0.111711
Col-0	SC137+xpsxcs	0
Col-0	SC137+xpsxcs	0
Col-0	SC137+xpsxcs	0
Col-0	SC137+xpsxcs	0
Col-0	SC137+xpsxcs	0
Col-0	SC137+dsbB	0.136008
Col-0	SC137+dsbB	0
Col-0	SC137+dsbB	0.0142328
Col-0	SC137+dsbB	0
Col-0	SC137+dsbB	0.0136036
Col-0	SC137+dsbB	0.034321
Col-0	SC137+dsbB	0
Col-0	SC137+dsbB	0.0124162
Col-0	SC137+dsbB	0
Col-0	SC137+dsbB	0
Col-0	SC137+dsbB	0
Col-0	SC137+dsbB	0
Col-0	SC137+dsbB	0
Col-0	SC137+dsbB	0
Col-0	SC137+dsbB	0
Col-0	SC137+dsbB	0
Col-0	SC137+xps	0
Col-0	SC137+xps	0.0516885
Col-0	SC137+xps	0.0162681
Col-0	SC137+xps	0.0981354
Col-0	SC137+xps	0.0157704
Col-0	SC137+xps	0
Col-0	SC137+xps	0
Col-0	SC137+xps	0
Col-0	SC137+xps	0.257042
Col-0	SC137+xps	0.0538866
Col-0	SC137+xps	0.301984
Col-0	SC137+xps	0
Col-0	SC137+xps	0
Col-0	SC137+xps	0.0332889
Col-0	SC137+xps	0
Col-0	SC137+xps	0.0724813
rbohD	SC137+Leaf131	0.15121
rbohD	SC137+Leaf131	9.19346
rbohD	SC137+Leaf131	7.66813
rbohD	SC137+Leaf131	27.0392
rbohD	SC137+Leaf131	4.39024
rbohD	SC137+Leaf131	0.118458
rbohD	SC137+Leaf131	4.46886
rbohD	SC137+Leaf131	2.55727
rbohD	SC137+Leaf131	5.66589
rbohD	SC137+Leaf131	24.8496
rbohD	SC137+Leaf131	2.21251
rbohD	SC137+Leaf131	10.9531
rbohD	SC137+Leaf131	0.936482
rbohD	SC137+Leaf131	3.31453
rbohD	SC137+xpsxcs	0.0640615
rbohD	SC137+xpsxcs	0.48268
rbohD	SC137+xpsxcs	1.31752
rbohD	SC137+xpsxcs	0
rbohD	SC137+xpsxcs	0
rbohD	SC137+xpsxcs	0.16835
rbohD	SC137+xpsxcs	0.159084
rbohD	SC137+xpsxcs	0
rbohD	SC137+xpsxcs	0
rbohD	SC137+xpsxcs	0
rbohD	SC137+xpsxcs	0.737277
rbohD	SC137+xpsxcs	0
rbohD	SC137+xpsxcs	0
rbohD	SC137+xpsxcs	0.0111645
rbohD	SC137+xpsxcs	0.0815993
rbohD	SC137+dsbB	0
rbohD	SC137+dsbB	0.180288
rbohD	SC137+dsbB	0
rbohD	SC137+dsbB	0
rbohD	SC137+dsbB	0
rbohD	SC137+dsbB	0
rbohD	SC137+dsbB	0
rbohD	SC137+dsbB	0
rbohD	SC137+dsbB	0
rbohD	SC137+dsbB	0
rbohD	SC137+dsbB	0
rbohD	SC137+dsbB	0
rbohD	SC137+dsbB	0
rbohD	SC137+dsbB	0
rbohD	SC137+dsbB	0
rbohD	SC137+dsbB	0
rbohD	SC137+xps	0
rbohD	SC137+xps	0.0690131
rbohD	SC137+xps	0.203459
rbohD	SC137+xps	0
rbohD	SC137+xps	6.20506
rbohD	SC137+xps	0.209962
rbohD	SC137+xps	0.0813103
rbohD	SC137+xps	0.4929
rbohD	SC137+xps	0.412768
rbohD	SC137+xps	1.95271
rbohD	SC137+xps	0.39548
rbohD	SC137+xps	0.0925926
rbohD	SC137+xps	0.030175
rbohD	SC137+xps	0
rbohD	SC137+xps	0.0875912
rbohD	SC137+xps	0

## Sheet: D
Experiment	Number	Box	Position	Genotype	Description	plant_mg	cfu_L131	cfu_g_L131	cfu_L434	cfu_g_L434
X045	6	2	1	Col-0	Leaf131	51.4	46000000	8.94942e+08	NA	NA
X045	7	2	2	Col-0	Leaf131	41.6	62000000	1.49038e+09	NA	NA
X045	8	2	3	rbohD	Leaf131	11.6	26000000	2.24138e+09	NA	NA
X045	9	2	4	rbohD	Leaf131	6.4	20000000	3.125e+09	NA	NA
X045	14	3	4	rbohD	Leaf131	11.8	8000000	6.77966e+08	NA	NA
X045	16	4	1	Col-0	Leaf131	35.2	32000000	9.09091e+08	NA	NA
X045	17	4	2	Col-0	Leaf131	57.2	34000000	5.94406e+08	NA	NA
X045	20	4	5	rbohD	Leaf131	7.3	116000000	1.58904e+10	NA	NA
X045	24	5	4	rbohD	Leaf131	8	180000000	22500000000	NA	NA
X045	25	5	5	rbohD	Leaf131	4.4	18000000	4.09091e+09	NA	NA
X045	26	6	1	Col-0	Leaf131	43.8	8200000	1.87215e+08	NA	NA
X045	27	6	2	Col-0	Leaf131	25	10600000	424000000	NA	NA
X045	28	6	3	Col-0	Leaf131	48.8	72000000	1.47541e+09	NA	NA
X045	29	6	4	rbohD	Leaf131	6.8	10000000	1.47059e+09	NA	NA
X045	30	6	5	rbohD	Leaf131	0.7	1000000	1.42857e+09	NA	NA
X045	31	7	1	Col-0	Leaf131	39.5	102000000	2.58228e+09	NA	NA
X045	32	7	2	Col-0	Leaf131	16.8	16000000	9.52381e+08	NA	NA
X045	33	7	3	Col-0	Leaf131	52.4	48000000	9.16031e+08	NA	NA
X045	34	7	4	rbohD	Leaf131	5.1	26000000	5.09804e+09	NA	NA
X045	35	7	5	rbohD	Leaf131	8.2	7200000	8.78049e+08	NA	NA
X045	36	8	1	Col-0	Leaf131	69.5	22000000	3.16547e+08	NA	NA
X045	37	8	2	Col-0	Leaf131	50.9	62000000	1.21807e+09	NA	NA
X045	38	8	3	rbohD	Leaf131	10.1	3600000	3.56436e+08	NA	NA
X045	40	8	5	rbohD	Leaf131	3.5	22000000	6.28571e+09	NA	NA
X045	41	9	1	Col-0	xps	61.7	4400000	7.13128e+07	NA	NA
X045	42	9	2	Col-0	xps	42.6	12000000	2.8169e+08	NA	NA
X045	43	9	3	rbohD	xps	42.6	8200000	1.92488e+08	NA	NA
X045	44	9	4	rbohD	xps	44.4	3000000	6.75676e+07	NA	NA
X045	45	9	5	rbohD	xps	31.5	16000000	5.07937e+08	NA	NA
X045	46	10	1	Col-0	xps	69.8	12000000	1.7192e+08	NA	NA
X045	47	10	2	Col-0	xps	49	9400000	1.91837e+08	NA	NA
X045	48	10	3	Col-0	xps	98.2	2200000	2.24033e+07	NA	NA
X045	49	10	4	rbohD	xps	31.7	4800000	1.5142e+08	NA	NA
X045	50	10	5	rbohD	xps	20.7	2400000	1.15942e+08	NA	NA
X045	51	11	1	Col-0	xps	46.4	2200000	4.74138e+07	NA	NA
X045	52	11	2	Col-0	xps	59.4	1400000	2.3569e+07	NA	NA
X045	53	11	3	rbohD	xps	52.5	600000	1.14286e+07	NA	NA
X045	54	11	4	rbohD	xps	59.6	3600000	6.04027e+07	NA	NA
X045	55	11	5	rbohD	xps	37.5	2200000	5.86667e+07	NA	NA
X045	56	12	1	Col-0	xps	77.8	2400000	3.08483e+07	NA	NA
X045	57	12	2	Col-0	xps	71.4	2200000	3.08123e+07	NA	NA
X045	58	12	3	rbohD	xps	57.4	4600000	8.01394e+07	NA	NA
X045	59	12	4	rbohD	xps	59.6	10000000	1.67785e+08	NA	NA
X045	60	12	5	rbohD	xps	54.6	1600000	2.9304e+07	NA	NA
X045	71	15	1	Col-0	xps	64.1	2000000	3.12012e+07	NA	NA
X045	72	15	2	Col-0	xps	39.8	2400000	6.03015e+07	NA	NA
X045	73	15	3	Col-0	xps	33.1	2400000	7.25076e+07	NA	NA
X045	74	15	4	rbohD	xps	41.7	11200000	2.68585e+08	NA	NA
X045	81	17	1	Col-0	xpsxcs	23	220000	9.56522e+06	NA	NA
X045	82	17	2	Col-0	xpsxcs	106.1	8000000	7.54006e+07	NA	NA
X045	83	17	3	rbohD	xpsxcs	75.5	2000000	2.64901e+07	NA	NA
X045	84	17	4	rbohD	xpsxcs	37.7	4800000	1.27321e+08	NA	NA
X045	85	17	5	rbohD	xpsxcs	13.4	28000000	2.08955e+09	NA	NA
X045	86	18	1	Col-0	xpsxcs	45.5	9200000	2.02198e+08	NA	NA
X045	87	18	2	Col-0	xpsxcs	20.6	2600000	1.26214e+08	NA	NA
X045	88	18	3	Col-0	xpsxcs	44.8	760000	1.69643e+07	NA	NA
X045	89	18	4	rbohD	xpsxcs	50.6	4800000	9.48617e+07	NA	NA
X045	90	18	5	rbohD	xpsxcs	51.4	1400000	2.72374e+07	NA	NA
X045	91	19	1	Col-0	xpsxcs	36.8	1600000	4.34783e+07	NA	NA
X045	92	19	2	Col-0	xpsxcs	36.3	1400000	3.85675e+07	NA	NA
X045	93	19	3	Col-0	xpsxcs	41.7	800000	1.91847e+07	NA	NA
X045	94	19	4	rbohD	xpsxcs	65.5	20000000	3.05344e+08	NA	NA
X045	95	19	5	rbohD	xpsxcs	73.9	2200000	2.977e+07	NA	NA
X045	96	20	1	Col-0	xpsxcs	56.2	1400000	2.4911e+07	NA	NA
X045	97	20	2	Col-0	xpsxcs	63.3	1400000	2.21169e+07	NA	NA
X045	98	20	3	rbohD	xpsxcs	32.3	600000	1.85759e+07	NA	NA
X045	99	20	4	rbohD	xpsxcs	25	800000	32000000	NA	NA
X045	100	20	5	rbohD	xpsxcs	48.8	1200000	2.45902e+07	NA	NA
X045	111	23	1	Col-0	xpsxcs	53.6	2800000	5.22388e+07	NA	NA
X045	112	23	2	Col-0	xpsxcs	72.3	9400000	1.30014e+08	NA	NA
X045	113	23	3	rbohD	xpsxcs	60.4	2400000	3.97351e+07	NA	NA
X045	114	23	4	rbohD	xpsxcs	9.5	9400000	9.89474e+08	NA	NA
X045	201	41	1	Col-0	Leaf434	42.5	NA	NA	26000000	6.11765e+08
X045	202	41	2	Col-0	Leaf434	25.5	NA	NA	5400000	2.11765e+08
X045	203	41	3	rbohD	Leaf434	57.4	NA	NA	10000000	1.74216e+08
X045	204	41	4	rbohD	Leaf434	83.6	NA	NA	1600000	1.91388e+07
X045	205	41	5	rbohD	Leaf434	98	NA	NA	12000000	1.22449e+08
X045	206	42	1	Col-0	Leaf434	87.2	NA	NA	1800000	2.06422e+07
X045	207	42	2	Col-0	Leaf434	29.3	NA	NA	6000000	2.04778e+08
X045	208	42	3	Col-0	Leaf434	82.1	NA	NA	1600000	1.94884e+07
X045	209	42	4	rbohD	Leaf434	93.4	NA	NA	2400000	2.56959e+07
X045	210	42	5	rbohD	Leaf434	31.6	NA	NA	8000000	2.53165e+08
X045	211	43	1	Col-0	Leaf434	32.9	NA	NA	14000000	4.25532e+08
X045	212	43	2	Col-0	Leaf434	69.1	NA	NA	36000000	5.20984e+08
X045	213	43	3	Col-0	Leaf434	38.5	NA	NA	2800000	7.27273e+07
X045	214	43	4	rbohD	Leaf434	58.8	NA	NA	2200000	3.7415e+07
X045	215	43	5	rbohD	Leaf434	67.9	NA	NA	4400000	6.48012e+07
X045	216	44	1	Col-0	Leaf434	66.5	NA	NA	3000000	4.51128e+07
X045	217	44	2	Col-0	Leaf434	82	NA	NA	1600000	1.95122e+07
X045	218	44	3	rbohD	Leaf434	49.6	NA	NA	10000000	2.01613e+08
X045	219	44	4	rbohD	Leaf434	50	NA	NA	2000000	40000000
X045	220	44	5	rbohD	Leaf434	47.1	NA	NA	2000000	4.24628e+07
X045	221	45	1	Col-0	Leaf434	59.2	NA	NA	2800000	4.72973e+07
X045	222	45	2	Col-0	Leaf434	79.9	NA	NA	2000000	2.50313e+07
X045	223	45	3	rbohD	Leaf434	52.6	NA	NA	10000000	1.90114e+08
X045	224	45	4	rbohD	Leaf434	55.8	NA	NA	10000000	1.79211e+08
X045	251	51	1	Col-0	Leaf131-Leaf434	48.6	44000000	9.0535e+08	4400000	9.0535e+07
X045	252	51	2	Col-0	Leaf131-Leaf434	40.7	32000000	7.86241e+08	30000000	7.37101e+08
X045	253	51	3	Col-0	Leaf131-Leaf434	20.9	12000000	5.74163e+08	16000000	7.6555e+08
X045	254	51	4	rbohD	Leaf131-Leaf434	10.3	4000000	3.8835e+08	12000000	1.16505e+09
X045	255	51	5	rbohD	Leaf131-Leaf434	33.2	6000000	1.80723e+08	10000000	3.01205e+08
X045	256	52	1	Col-0	Leaf131-Leaf434	41.5	32000000	7.71084e+08	5000000	1.20482e+08
X045	257	52	2	Col-0	Leaf131-Leaf434	63.2	22000000	3.48101e+08	1600000	2.53165e+07
X045	258	52	3	Col-0	Leaf131-Leaf434	42.5	16000000	3.76471e+08	3800000	8.94118e+07
X045	259	52	4	rbohD	Leaf131-Leaf434	12.3	60000000	4.87805e+09	80000000	6.50407e+09
X045	260	52	5	rbohD	Leaf131-Leaf434	18.4	60000000	3.26087e+09	40000000	2.17391e+09
X045	265	53	5	rbohD	Leaf131-Leaf434	2.9	20000000	6.89655e+09	12000000	4.13793e+09
X045	266	54	1	Col-0	Leaf131-Leaf434	36.3	140000000	3.85675e+09	10000000	2.75482e+08
X045	267	54	2	Col-0	Leaf131-Leaf434	72.8	24000000	3.2967e+08	3000000	4.12088e+07
X045	268	54	3	Col-0	Leaf131-Leaf434	68.4	38000000	5.55556e+08	7000000	1.02339e+08
X045	269	54	4	rbohD	Leaf131-Leaf434	8.3	6000000	7.22892e+08	12000000	1.44578e+09
X045	270	54	5	rbohD	Leaf131-Leaf434	8.1	14000000	1.7284e+09	8000000	9.87654e+08
X045	271	55	1	Col-0	Leaf131-Leaf434	30.2	80000000	2.64901e+09	10000000	3.31126e+08
X045	274	55	4	rbohD	Leaf131-Leaf434	4.1	10000000	2.43902e+09	8000000	1.95122e+09
X045	275	55	5	rbohD	Leaf131-Leaf434	8.5	100000000	1.17647e+10	36000000	4.23529e+09
X045	276	56	1	Col-0	Leaf131-Leaf434	98.9	36000000	3.64004e+08	4000000	4.04449e+07
X045	277	56	2	Col-0	Leaf131-Leaf434	63.6	30000000	4.71698e+08	4000000	6.28931e+07
X045	278	56	3	rbohD	Leaf131-Leaf434	13	6000000	4.61538e+08	10000000	7.69231e+08
X045	279	56	4	rbohD	Leaf131-Leaf434	4.3	20000000	4.65116e+09	14000000	3.25581e+09
X045	280	56	5	rbohD	Leaf131-Leaf434	5.1	60000000	1.17647e+10	60000000	1.17647e+10
X045	281	57	1	Col-0	xps-Leaf434	55.5	1200000	2.16216e+07	2800000	5.04505e+07
X045	282	57	2	Col-0	xps-Leaf434	50.5	1800000	3.56436e+07	12000000	2.37624e+08
X045	283	57	3	rbohD	xps-Leaf434	51.1	400000	7.82779e+06	16000000	3.13112e+08
X045	284	57	4	rbohD	xps-Leaf434	50.8	2000000	3.93701e+07	36000000	7.08661e+08
X045	285	57	5	rbohD	xps-Leaf434	54.1	2000000	3.69686e+07	26000000	4.80591e+08
X045	286	58	1	Col-0	xps-Leaf434	53.6	2200000	4.10448e+07	1600000	2.98507e+07
X045	287	58	2	Col-0	xps-Leaf434	69.2	4000000	5.78035e+07	2200000	3.17919e+07
X045	288	58	3	Col-0	xps-Leaf434	21.4	4000000	1.86916e+08	600000	2.80374e+07
X045	289	58	4	rbohD	xps-Leaf434	27.6	20000000	7.24638e+08	66000000	2.3913e+09
X045	290	58	5	rbohD	xps-Leaf434	19.8	8000000	4.0404e+08	4200000	2.12121e+08
X045	291	59	1	Col-0	xps-Leaf434	85.8	2000000	2.331e+07	2800000	3.2634e+07
X045	292	59	2	Col-0	xps-Leaf434	39.7	4000000	1.00756e+08	1800000	4.53401e+07
X045	293	59	3	rbohD	xps-Leaf434	44.5	600000	1.34831e+07	6000000	1.34831e+08
X045	294	59	4	rbohD	xps-Leaf434	29.8	2000000	6.71141e+07	32000000	1.07383e+09
X045	295	59	5	rbohD	xps-Leaf434	46.7	6000000	1.2848e+08	26000000	5.56745e+08
X045	296	60	1	Col-0	xps-Leaf434	29.5	1200000	4.0678e+07	1200000	4.0678e+07
X045	297	60	2	Col-0	xps-Leaf434	47	4000000	8.51064e+07	4800000	1.02128e+08
X045	298	60	3	Col-0	xps-Leaf434	60.5	4000000	6.61157e+07	4800000	7.93388e+07
X045	299	60	4	rbohD	xps-Leaf434	53	4000000	7.54717e+07	800000	1.50943e+07
X045	300	60	5	rbohD	xps-Leaf434	14.8	10000000	6.75676e+08	36000000	2.43243e+09
X045	306	62	1	Col-0	xps-Leaf434	41.2	4000000	9.70874e+07	5200000	1.26214e+08
X045	307	62	2	Col-0	xps-Leaf434	58.3	8000000	1.37221e+08	14000000	2.40137e+08
X045	308	62	3	rbohD	xps-Leaf434	41.7	1400000	3.35731e+07	1200000	2.8777e+07
X045	309	62	4	rbohD	xps-Leaf434	6.5	10000000	1.53846e+09	14000000	2.15385e+09
X045	321	65	1	Col-0	xpsxcs-Leaf434	31.5	1800000	5.71429e+07	1600000	5.07937e+07
X045	322	65	2	Col-0	xpsxcs-Leaf434	51.7	1200000	2.32108e+07	800000	1.54739e+07
X045	323	65	3	Col-0	xpsxcs-Leaf434	57.6	800000	1.38889e+07	3000000	5.20833e+07
X045	324	65	4	rbohD	xpsxcs-Leaf434	64.6	4000000	6.19195e+07	6000000	9.28793e+07
X045	325	65	5	rbohD	xpsxcs-Leaf434	5	600000	120000000	620000	124000000
X045	326	66	1	Col-0	xpsxcs-Leaf434	69.1	3000000	4.34153e+07	1000000	1.44718e+07
X045	327	66	2	Col-0	xpsxcs-Leaf434	99.2	16000000	1.6129e+08	1600000	1.6129e+07
X045	328	66	3	rbohD	xpsxcs-Leaf434	59.3	6000000	1.0118e+08	14000000	2.36088e+08
X045	329	66	4	rbohD	xpsxcs-Leaf434	27.5	4000000	1.45455e+08	12000000	4.36364e+08
X045	330	66	5	rbohD	xpsxcs-Leaf434	75	2800000	3.73333e+07	1000000	1.33333e+07
X045	336	68	1	Col-0	xpsxcs-Leaf434	67.7	280000	4.13589e+06	1800000	2.65879e+07
X045	337	68	2	Col-0	xpsxcs-Leaf434	59	1600000	2.71186e+07	1400000	2.37288e+07
X045	338	68	3	Col-0	xpsxcs-Leaf434	57.9	1400000	2.41796e+07	1600000	2.76339e+07
X045	339	68	4	rbohD	xpsxcs-Leaf434	29.2	1600000	5.47945e+07	2800000	9.58904e+07
X045	340	68	5	rbohD	xpsxcs-Leaf434	45.3	6000000	1.3245e+08	2600000	5.73951e+07
X045	341	69	1	Col-0	xpsxcs-Leaf434	70.8	6000000	8.47458e+07	600000	8.47458e+06
X045	342	69	2	Col-0	xpsxcs-Leaf434	68.1	10000000	1.46843e+08	14000000	2.0558e+08
X045	343	69	3	rbohD	xpsxcs-Leaf434	11.7	2000000	1.7094e+08	10000000	8.54701e+08
X045	344	69	4	rbohD	xpsxcs-Leaf434	13.6	1400000	1.02941e+08	3600000	2.64706e+08
X045	345	69	5	rbohD	xpsxcs-Leaf434	23.4	60000000	2.5641e+09	40000000	1.7094e+09
X045	351	71	1	Col-0	xpsxcs-Leaf434	48.8	1200000	2.45902e+07	1600000	3.27869e+07
X045	352	71	2	Col-0	xpsxcs-Leaf434	39.7	1400000	3.52645e+07	2400000	6.04534e+07
X045	353	71	3	rbohD	xpsxcs-Leaf434	64.9	1400000	2.15716e+07	2400000	3.698e+07
X045	354	71	4	rbohD	xpsxcs-Leaf434	49.8	1800000	3.61446e+07	800000	1.60643e+07
