# Supplementary material for: Leaf microbiome dysbiosis triggered by T2SS-dependent enzyme secretion from opportunistic Xanthomonas pathogens
Source: Nat Microbiol. 2024 Jan 3;9(1):136–49. doi: 10.1038/s41564-023-01555-z (PMC10769872; doi:10.1038/s41564-023-01555-z)
Supplement: Supplementary file 10 — Data tables for graphs and statistical analysis. [file 41564_2023_1555_MOESM10_ESM.xlsx]

## Sheet: D044_FC_PV
foldchange					pvalue
	Col-0_dropout	rbohD_dropout	rbohD/RBOHD_dropout			Col-0_dropout	rbohD_dropout	rbohD/RBOHD_dropout
Leaf10	-0.362093	-1.11627	0.939573		Leaf10	0.986976	0.528154	0.847659
Leaf106	2.53226	-3.10947	-3.21888		Leaf106	0.411592	0.0318846	0.082884
Leaf118	2.29678	-1.30406	2.50348		Leaf118	0.717046	0.681725	0.581495
Leaf122	-0.307853	-3.66103	-0.246422		Leaf122	0.986976	3.71087e-05	0.98717
Leaf126	0	0.27912	0.179051		Leaf126	1	1	0.98717
Leaf127	1.1501	5.34955	-0.295529		Leaf127	0.904117	7.00497e-07	0.98717
Leaf129	0	0.901344	0		Leaf129	1	0.821341	1
Leaf13	0	0	0.428623		Leaf13	1	1	0.98717
Leaf130	-0.724179	-0.562998	-1.25188		Leaf130	0.856565	0.648589	0.581495
Leaf131	9.12251	11.3508	8.72438		Leaf131	1.4169e-33	2.13231e-49	2.79496e-32
Leaf132	0.34599	-0.810101	0.62899		Leaf132	0.986976	0.627224	0.98717
Leaf137	0.402744	0.0366318	-0.0996592		Leaf137	0.856565	0.937983	0.98717
Leaf139	0	0	0		Leaf139	1	1	1
Leaf141	1.21041	2.40263	1.60963		Leaf141	0.73993	0.0125524	0.468807
Leaf145	0.339786	-0.357136	0.120126		Leaf145	0.96014	0.608144	0.98717
Leaf15	-0.809557	0.921338	-0.0740638		Leaf15	0.73993	0.350409	0.98717
Leaf151	1.24175	-1.88818	0.170089		Leaf151	0.729355	0.152334	0.98717
Leaf160	0.128173	2.04405	-0.609484		Leaf160	0.986976	0.0998219	0.885386
Leaf161	0.991942	3.08073	2.56343		Leaf161	0.717046	4.27167e-07	6.7469e-05
Leaf164	-0.0737402	0.481107	0		Leaf164	0.986976	1	1
Leaf168	-1.36722	0.455975	-0.100222		Leaf168	0.11166	0.618654	0.98717
Leaf17	1.72949	0.889804	-0.704345		Leaf17	0.802205	1	0.98717
Leaf176	0.880477	-1.3012	-1.14262		Leaf176	0.747272	0.548692	0.468807
Leaf177	0.111506	-0.202527	-0.816302		Leaf177	0.986976	0.821341	0.478197
Leaf180	4.03112	-1.59325	-2.24623		Leaf180	0.151806	0.608144	0.75369
Leaf182	0	0	0		Leaf182	1	1	1
Leaf183	0.13969	0.220581	-0.543232		Leaf183	0.986976	0.891014	0.98717
Leaf185	-0.111277	0.27912	-0.1795		Leaf185	0.986976	1	0.98717
Leaf187	0.671957	2.33262	0.852573		Leaf187	0.986976	0.608144	0.98717
Leaf189	1.47167	1.00389	-0.73163		Leaf189	0.729355	0.608144	0.962234
Leaf2	2.14015	0.62361	-1.01441		Leaf2	0.241346	0.619076	0.581495
Leaf201	0.979889	1.31376	-1.35336		Leaf201	0.802205	0.392345	0.581495
Leaf203	0.0696091	-1.71246	-0.0292788		Leaf203	0.986976	0.00347199	0.98717
Leaf208	-0.265454	0	0		Leaf208	0.986976	1	1
Leaf21	-0.820426	-1.5275	0.116454		Leaf21	0.717046	0.0748231	0.98717
Leaf216	0.215245	-0.351227	-0.355019		Leaf216	0.986976	0.821341	0.98717
Leaf220	2.43728	-1.16008	-0.0671		Leaf220	0.717046	0.778545	0.98717
Leaf222	-0.0905595	0.481107	0.428623		Leaf222	0.986976	1	0.98717
Leaf225	-2.33023	0.341587	2.3812		Leaf225	0.412323	0.847915	0.284579
Leaf226	-0.0493657	0.865398	0.0538362		Leaf226	0.986976	1	0.98717
Leaf231	0.35005	-1.45155	-0.480969		Leaf231	0.986976	0.0370749	0.778411
Leaf233	0.238175	-0.532115	0.606988		Leaf233	0.986976	0.504735	0.756024
Leaf234	0.514167	1.2557	0.179051		Leaf234	0.986976	1	0.98717
Leaf242	-1.09538	0.187832	-1.35235		Leaf242	0.856565	1	0.847659
Leaf272	0.435982	-1.06733	-0.415645		Leaf272	0.892904	0.113379	0.847659
Leaf250	1.37705	1.16961	0.848703		Leaf250	0.986976	1	0.98717
Leaf254	1.03419	1.70732	0.702983		Leaf254	0.856565	0.417889	0.98717
Leaf257	0.0742647	-2.95453	0.857123		Leaf257	0.986976	0.0011166	0.788678
Leaf26	0.985625	2.03826	0.854195		Leaf26	0.500662	0.0318846	0.581495
Leaf261	-0.0737402	0.481107	-0.151427		Leaf261	0.986976	1	0.98717
Leaf262	0.533379	0.551676	0.582511		Leaf262	0.729355	0.445889	0.696226
Leaf263	-1.37064	3.25301	0.821357		Leaf263	0.856565	0.0998219	0.98717
Leaf264	-0.0737402	0.865398	0.379171		Leaf264	0.986976	1	0.98717
Leaf265	-0.304948	-0.0254412	-0.0121065		Leaf265	0.87157	0.952095	0.98717
Leaf267	0	0	0		Leaf267	1	1	1
Leaf274	1.69108	1.03484	0.576132		Leaf274	0.747272	0.613561	0.98717
Leaf28	-0.0960222	-0.17913	0.244883		Leaf28	0.986976	1	0.98717
Leaf280	0.442977	-0.69864	0.811627		Leaf280	0.856565	0.463151	0.578434
Leaf285	0.393614	-0.203854	0.0775371		Leaf285	0.96014	0.821341	0.98717
Leaf288	0.639409	0.441439	1.75199		Leaf288	0.73993	0.615773	0.0604833
Leaf289	-0.105947	-0.145376	-0.198829		Leaf289	0.986976	0.891014	0.98717
Leaf299	0.296279	0.97212	1.88948		Leaf299	0.986976	1	0.98717
Leaf3	-1.12575	5.10509	1.32435		Leaf3	0.729355	2.33966e-10	0.468807
Leaf30	-0.0737402	1.67453	1.10363		Leaf30	0.986976	1	0.98717
Leaf304	-0.449428	0.36638	-0.0726316		Leaf304	0.986976	1	0.98717
Leaf306	0.20863	0.801411	0.419031		Leaf306	0.986976	0.528154	0.98717
Leaf311	-0.408207	0.416005	0.0961245		Leaf311	0.856565	0.652975	0.98717
Leaf313	-1.79146	-1.15806	0.523		Leaf313	0.717046	0.515484	0.98717
Leaf314	1.37993	0.363578	0.00845347		Leaf314	0.411592	0.798755	0.98717
Leaf32	0.243097	-0.244355	-0.608868		Leaf32	0.986976	0.892106	0.847659
Leaf324	-0.698818	0.0252973	0.084802		Leaf324	0.856565	0.970657	0.98717
Leaf326	-0.516625	-0.085756	-0.0622658		Leaf326	0.986976	1	0.98717
Leaf33	0.3611	-0.980306	0.850536		Leaf33	0.986976	0.548692	0.949459
Leaf334	-0.167584	-0.203692	-1.81885		Leaf334	0.986976	0.906287	0.847659
Leaf335	-0.689585	1.07361	1.61726		Leaf335	0.986976	0.556028	0.696226
Leaf336	0.261888	-0.982879	-0.501387		Leaf336	0.986976	0.392345	0.98717
Leaf337	1.10288	-0.442747	0.89582		Leaf337	0.412323	0.515484	0.284579
Leaf339	-0.437036	2.1407	0.771528		Leaf339	0.986976	0.618654	0.98717
Leaf34	-0.16636	0.693953	0.0530821		Leaf34	0.986976	0.891014	0.98717
Leaf343	0.622297	0	1.11805		Leaf343	0.986976	1	0.98717
Leaf344	0.555495	-0.949631	-0.505741		Leaf344	0.856565	0.467184	0.581495
Leaf350	0.980471	-0.761407	0.0656934		Leaf350	0.729355	0.504735	0.98717
Leaf351	-0.384363	-0.566624	-0.383387		Leaf351	0.986976	0.706723	0.98717
Leaf354	-0.813638	0.582125	-0.781601		Leaf354	0.856565	0.652975	0.847659
Leaf357	0	-0.152786	0.0640309		Leaf357	1	1	0.98717
Leaf359	0	0	0		Leaf359	1	1	1
Leaf361	0.558753	0.0872705	-0.347136		Leaf361	0.856565	0.906287	0.98717
Leaf363	0.993653	0.31461	1.76161		Leaf363	0.856565	0.893051	0.505415
Leaf369	0.300622	0.489618	1.49695		Leaf369	0.986976	0.60166	0.294742
Leaf371	0.659193	-1.98629	-0.260809		Leaf371	0.856565	0.0355985	0.98717
Leaf380	1.34105	-0.190261	-0.232268		Leaf380	0.856565	0.906287	0.98717
Leaf391	-0.119671	-2.29839	-0.368784		Leaf391	0.986976	0.0011166	0.696226
Leaf394	0	0	0		Leaf394	1	1	1
Leaf396	0.573454	1.43074	0.411158		Leaf396	0.923229	0.236475	0.98717
Leaf4	-4.1979	1.02734	0		Leaf4	0.729355	1	1
Leaf400	0	0.865398	0.285901		Leaf400	1	1	0.98717
Leaf405	0.247756	-2.24811	0.286809		Leaf405	0.986976	0.0894008	0.98717
Leaf406	-0.0737402	0.865398	0		Leaf406	0.986976	1	1
Leaf41	-2.76202	1.15549	1.58515		Leaf41	0.241346	0.515484	0.581495
Leaf412	0.703918	-1.58261	-0.387415		Leaf412	0.974957	0.548692	0.98717
Leaf416	0.0984025	-0.134219	-0.37774		Leaf416	0.986976	0.906287	0.98717
Leaf42	-0.0737402	0.0292548	0		Leaf42	0.986976	1	1
Leaf420	-0.197998	-0.510216	0.596878		Leaf420	0.986976	0.528154	0.581495
Leaf427	-0.295212	-1.59698	-1.7379		Leaf427	0.986976	0.627224	0.98717
Leaf434	-1.22007	8.08023	2.22283		Leaf434	0.824378	4.48715e-16	0.082884
Leaf443	1.56038	-1.57665	-2.08263		Leaf443	0.729355	0.613561	0.294742
Leaf446	-0.200101	0.82533	0.633349		Leaf446	0.986976	1	0.98717
Leaf454	0.36625	-4.08161	-0.389884		Leaf454	0.986976	0.0353271	0.98717
Leaf456	-3.34132	0.328481	-1.30465		Leaf456	0.600366	0.906287	0.834293
Leaf466	-0.745145	0.433605	0.266225		Leaf466	0.956081	0.891014	0.98717
Leaf49	0.106595	0	0.244925		Leaf49	0.986976	1	0.98717
Leaf5	0.0324914	-0.385119	0.0530821		Leaf5	0.986976	1	0.98717
Leaf50	0.0832703	-0.941799	1.20045		Leaf50	0.986976	0.528154	0.581495
Leaf51	1.3888	-0.157041	-0.497683		Leaf51	0.717046	0.906287	0.98717
Leaf53	0.770089	1.07762	-1.08261		Leaf53	0.856565	0.351512	0.468807
Leaf58	0.843341	3.29913	-0.518999		Leaf58	0.747272	1.0418e-05	0.970203
Leaf59	1.10416	1.40183	-0.869333		Leaf59	0.824378	0.153899	0.98717
Leaf61	1.25268	1.80506	0.0639038		Leaf61	0.923229	0.613561	0.98717
Leaf62	0.679953	-1.11095	-0.207955		Leaf62	0.87157	0.504735	0.98717
Leaf64	1.06662	-0.943988	0.077431		Leaf64	0.717046	0.4717	0.98717
Leaf67	0.77116	0.865398	-0.0738515		Leaf67	0.986976	1	0.98717
Leaf68	0.138201	-0.354343	-0.45959		Leaf68	0.986976	0.4717	0.320847
Leaf69	-0.929512	-0.202159	0.303882		Leaf69	0.729355	0.839158	0.98717
Leaf70	-0.285559	-0.649824	-0.391127		Leaf70	0.986976	0.627224	0.98717
Leaf72	0	0.481107	0		Leaf72	1	1	1
Leaf73	0.354696	-2.1565	0.162741		Leaf73	0.96014	0.00505645	0.98717
Leaf75	0	0	0		Leaf75	1	1	1
Leaf76	0.404539	-0.195657	-0.288309		Leaf76	0.986976	0.891014	0.98717
Leaf78	-0.32882	-3.34511	-0.964993		Leaf78	0.986976	0.00147072	0.581495
Leaf82	-0.37754	-2.23373	-0.673986		Leaf82	0.986976	0.0894008	0.98717
Leaf83	-0.411199	-0.632191	0.748395		Leaf83	0.986976	0.618654	0.847659
Leaf85	1.92141	-0.93922	-0.602084		Leaf85	0.729355	0.681725	0.98717
Leaf86	1.46928	-3.16276	0.859833		Leaf86	0.717046	0.00961167	0.807783
Leaf87	0.337471	-0.929842	0.554896		Leaf87	0.986976	0.681725	0.98717
Leaf88	-0.742894	-3.37249	0.222785		Leaf88	0.891412	0.0040823	0.98717
Leaf90	-0.35296	-3.06828	-1.23792		Leaf90	0.986976	0.000135556	0.468807
Leaf91	3.46907	-1.64517	-2.3527		Leaf91	0.00659291	0.188895	0.082884
Leaf99	1.59601	0.268815	0.308683		Leaf99	0.763362	0.906287	0.98717
Unclass_combi	-0.0927997	0.0917966	-0.206797		Unclass_combi	0.986976	0.821341	0.711757
