# Supplementary material for: Leaf microbiome dysbiosis triggered by T2SS-dependent enzyme secretion from opportunistic Xanthomonas pathogens
Source: Nat Microbiol. 2024 Jan 3;9(1):136–49. doi: 10.1038/s41564-023-01555-z (PMC10769872; doi:10.1038/s41564-023-01555-z)
Supplement: Supplementary file 11 — Data tables for graphs and statistical analysis. [file 41564_2023_1555_MOESM11_ESM.xlsx]

## Sheet: X018_6weeks_time_genotypes
Experiment	treatment	genotype	age	time	AreaMM2	MeanIntensity	Roughness
X018	Leaf131	Col-0	6weeks	14	10.7653	13.0651	0.0324717
X018	Leaf131	Col-0	6weeks	14	10.1079	13.6261	0.0245735
X018	Leaf131	Col-0	6weeks	14	9.83055	10.0887	0.0264766
X018	Leaf131	Col-0	6weeks	14	10.7155	13.8854	0.0309239
X018	Leaf131	rbohD	6weeks	14	9.86171	20.2863	0.0457092
X018	Leaf131	rbohD	6weeks	14	8.98304	23.6604	0.046704
X018	Leaf131	rbohD	6weeks	14	10.2699	24.6514	0.064631
X018	Leaf131	rbohD	6weeks	14	9.86171	26.4234	0.0558809
X018	Leaf131	fec	6weeks	14	9.77135	9.89094	0.0275019
X018	Leaf131	fec	6weeks	14	10.1048	11.8853	0.038442
X018	Leaf131	fec	6weeks	14	7.44692	12.2582	0.0216395
X018	Leaf131	fec	6weeks	14	7.59336	11.6319	0.0212685
X018	Leaf131	bbc	6weeks	14	7.54974	10.3644	0.0243003
X018	Leaf131	bbc	6weeks	14	9.96454	16.5253	0.0364192
X018	Leaf131	bbc	6weeks	14	9.72461	21.0186	0.0407384
X018	Leaf131	bbc	6weeks	14	9.19492	15.778	0.0320896
X018	Leaf148	Col-0	6weeks	14	10.3104	10.6652	0.0313057
X018	Leaf148	Col-0	6weeks	14	10.0611	11.9489	0.0264833
X018	Leaf148	Col-0	6weeks	14	9.7215	10.4	0.0327097
X018	Leaf148	Col-0	6weeks	14	9.63737	13.0136	0.0332357
X018	Leaf148	rbohD	6weeks	14	9.52832	24.5916	0.0615933
X018	Leaf148	rbohD	6weeks	14	10.5005	26.0499	0.0659285
X018	Leaf148	rbohD	6weeks	14	9.2697	19.9237	0.0469764
X018	Leaf148	rbohD	6weeks	14	8.00777	28.9584	0.0651565
X018	Leaf148	fec	6weeks	14	6.72092	27.4706	0.0360143
X018	Leaf148	fec	6weeks	14	9.4473	11.6675	0.0326489
X018	Leaf148	fec	6weeks	14	8.67145	11.6967	0.0257096
X018	Leaf148	fec	6weeks	14	5.77681	12.3182	0.0227851
X018	Leaf148	bbc	6weeks	14	9.8586	11.1934	0.0329768
X018	Leaf148	bbc	6weeks	14	9.22608	19.2047	0.0420865
X018	Leaf148	bbc	6weeks	14	9.06405	15.4541	0.033223
X018	Leaf148	bbc	6weeks	14	8.87087	16.157	0.0373106
X018	Leaf131	Col-0	6weeks	24	10.6278	10.8373	0.0311943
X018	Leaf131	Col-0	6weeks	24	10.058	10.2762	0.0240856
X018	Leaf131	Col-0	6weeks	24	9.93068	8.45562	0.0267312
X018	Leaf131	Col-0	6weeks	24	10.5809	11.2822	0.0302992
X018	Leaf131	rbohD	6weeks	24	8.88499	42.6775	0.022389
X018	Leaf131	rbohD	6weeks	24	8.51297	47.7783	0.0282659
X018	Leaf131	rbohD	6weeks	24	9.64579	42.8172	0.0376878
X018	Leaf131	rbohD	6weeks	24	9.07938	48.3869	0.0236762
X018	Leaf131	fec	6weeks	24	9.57541	8.0119	0.024055
X018	Leaf131	fec	6weeks	24	9.71618	11.7133	0.0339738
X018	Leaf131	fec	6weeks	24	7.8326	12.2448	0.0216257
X018	Leaf131	bbc	6weeks	24	9.42124	42.9701	0.0411465
X018	Leaf131	bbc	6weeks	24	8.91851	47.2074	0.0358824
X018	Leaf131	bbc	6weeks	24	8.94532	29.7366	0.0516737
X018	Leaf148	Col-0	6weeks	24	8.72747	31.5457	0.0512298
X018	Leaf148	Col-0	6weeks	24	9.84019	11.7262	0.0268619
X018	Leaf148	Col-0	6weeks	24	9.21344	14.5664	0.0413907
X018	Leaf148	Col-0	6weeks	24	9.15312	21.5573	0.0594526
X018	Leaf148	rbohD	6weeks	24	9.08944	43.5892	0.0225277
X018	Leaf148	rbohD	6weeks	24	9.6525	48.2545	0.0301603
X018	Leaf148	rbohD	6weeks	24	8.89504	42.9356	0.0232943
X018	Leaf148	fec	6weeks	24	5.64068	31.1491	0.0190937
X018	Leaf148	fec	6weeks	24	9.28047	28.3843	0.0669296
X018	Leaf148	fec	6weeks	24	5.8049	15.7997	0.0264766
X018	Leaf148	fec	6weeks	24	9.38772	28.5098	0.0645449
X018	Leaf148	bbc	6weeks	24	9.31064	22.5198	0.0481038
X018	Leaf148	bbc	6weeks	24	8.68054	46.5517	0.0266106
X018	Leaf148	bbc	6weeks	24	9.47822	46.2514	0.0359236
X018	Leaf148	bbc	6weeks	24	9.73294	49.7565	0.0301719
X018	Leaf131	Col-0	6weeks	48	10.8302	14.4064	0.0311784
X018	Leaf131	Col-0	6weeks	48	10.3556	13.9974	0.0248471
X018	Leaf131	Col-0	6weeks	48	10.2295	10.2352	0.0266039
X018	Leaf131	Col-0	6weeks	48	11.1455	14.5599	0.0313216
X018	Leaf131	rbohD	6weeks	48	8.99475	46.1697	0.0223044
X018	Leaf131	rbohD	6weeks	48	8.66948	47.8492	0.0245672
X018	Leaf131	rbohD	6weeks	48	9.88095	44.3426	0.034724
X018	Leaf131	rbohD	6weeks	48	9.22377	47.9147	0.0234276
X018	Leaf131	fec	6weeks	48	9.76146	10.8552	0.024561
X018	Leaf131	fec	6weeks	48	9.41627	16.5506	0.0324675
X018	Leaf131	fec	6weeks	48	7.87953	25.0666	0.0276222
X018	Leaf131	fec	6weeks	48	7.95587	13.3287	0.0207564
X018	Leaf131	bbc	6weeks	48	5.9445	19.5796	0.0225363
X018	Leaf131	bbc	6weeks	48	9.66189	52.5325	0.0288988
X018	Leaf131	bbc	6weeks	48	9.06445	53.372	0.0245766
X018	Leaf131	bbc	6weeks	48	9.34657	53.6602	0.0397199
X018	Leaf148	Col-0	6weeks	48	8.71594	42.8294	0.0371596
X018	Leaf148	Col-0	6weeks	48	10.0934	21.6294	0.0356506
X018	Leaf148	Col-0	6weeks	48	8.83875	39.0879	0.05803
X018	Leaf148	Col-0	6weeks	48	9.30342	42.7995	0.0531007
X018	Leaf148	rbohD	6weeks	48	9.05781	44.9663	0.024325
X018	Leaf148	rbohD	6weeks	48	9.41295	49.3135	0.0221543
X018	Leaf148	rbohD	6weeks	48	8.87526	46.1922	0.0228025
X018	Leaf148	rbohD	6weeks	48	8.0123	39.4176	0.0330915
X018	Leaf148	fec	6weeks	48	6.02084	34.0447	0.0229241
X018	Leaf148	fec	6weeks	48	9.34657	43.7337	0.0509165
X018	Leaf148	fec	6weeks	48	8.48361	46.5286	0.0440764
X018	Leaf148	fec	6weeks	48	9.6652	43.535	0.0500892
X018	Leaf148	bbc	6weeks	48	9.35321	43.6661	0.04261
X018	Leaf148	bbc	6weeks	48	8.69603	49.0019	0.0271165
X018	Leaf148	bbc	6weeks	48	9.65193	50.2768	0.0276152
X018	Leaf148	bbc	6weeks	48	10.017	46.779	0.0295353
