# Supplementary material for: Leaf microbiome dysbiosis triggered by T2SS-dependent enzyme secretion from opportunistic Xanthomonas pathogens
Source: Nat Microbiol. 2024 Jan 3;9(1):136–49. doi: 10.1038/s41564-023-01555-z (PMC10769872; doi:10.1038/s41564-023-01555-z)
Supplement: Supplementary file 12 — Data tables for graphs and statistical analysis. [file 41564_2023_1555_MOESM12_ESM.xlsx]

## Sheet: C
Experiment	treatment	genotype	time	AreaMM2	MeanIntensity	Roughness
X046	mock	Col-0	0	11.4612	17.8136	0.027406
X046	mock	Col-0	0	11.5979	14.1934	0.027413
X046	mock	Col-0	0	12.2515	14.9752	0.0316713
X046	mock	Col-0	0	12.888	12.5323	0.0289283
X046	mock	Col-0	0	10.8204	14.6068	0.0276539
X046	mock	Col-0	0	7.47135	12.6581	0.0188463
X046	mock	Col-0	0	10.6496	13.5712	0.0285132
X046	mock	Col-0	0	10.2437	12.0025	0.0276117
X046	mock	Col-0	14	11.2994	21.7561	0.0273781
X046	mock	Col-0	14	11.5432	16.8651	0.0263526
X046	mock	Col-0	14	12.4769	19.2225	0.0325949
X046	mock	Col-0	14	13.5511	15.8299	0.0308123
X046	mock	Col-0	14	10.9896	19.041	0.0294118
X046	mock	Col-0	14	10.0931	16.2145	0.0243157
X046	mock	Col-0	14	10.4029	14.6414	0.0268585
X046	mock	Col-0	24	11.452	19.6764	0.029146
X046	mock	Col-0	24	11.1191	15.3141	0.0276152
X046	mock	Col-0	24	12.6806	17.8234	0.0313017
X046	mock	Col-0	24	13.638	14.2371	0.0304459
X046	mock	Col-0	24	11.2095	17.5964	0.0305538
X046	mock	Col-0	24	7.52781	14.2598	0.0198499
X046	mock	Col-0	24	10.437	14.3768	0.0236912
X046	mock	Col-0	48	10.5189	18.6384	0.0251115
X046	mock	Col-0	48	9.6654	14.3259	0.0233062
X046	mock	Col-0	48	12.5724	17.1964	0.0326073
X046	mock	Col-0	48	13.7508	13.8976	0.0300752
X046	mock	Col-0	48	10.8221	16.6653	0.0270992
X046	mock	Col-0	48	11.0864	14.8675	0.026738
X046	mock	Col-0	48	10.3499	13.3817	0.030303
X046	mock	rbohD	0	11.2732	15.208	0.0282479
X046	mock	rbohD	0	12.1746	14.7042	0.0293106
X046	mock	rbohD	0	12.3711	12.5943	0.0324675
X046	mock	rbohD	0	12.1618	12.0892	0.0274949
X046	mock	rbohD	0	11.4826	16.7147	0.0342283
X046	mock	rbohD	0	11.6876	15.8162	0.0340084
X046	mock	rbohD	14	11.2623	19.1277	0.0249427
X046	mock	rbohD	14	12.4191	18.7818	0.0268858
X046	mock	rbohD	14	12.6008	15.757	0.0308084
X046	mock	rbohD	14	12.4397	14.8705	0.0257194
X046	mock	rbohD	14	11.6424	21.2009	0.0304304
X046	mock	rbohD	14	8.30417	19.2383	0.0226521
X046	mock	rbohD	14	11.2086	17.7995	0.0258434
X046	mock	rbohD	14	10.1055	17.9771	0.0250955
X046	mock	rbohD	24	11.3657	17.0278	0.0271649
X046	mock	rbohD	24	12.734	16.92	0.0283715
X046	mock	rbohD	24	12.9271	14.6977	0.0331084
X046	mock	rbohD	24	12.8696	13.3547	0.0276117
X046	mock	rbohD	24	11.867	18.7954	0.0302026
X046	mock	rbohD	24	7.44563	16.5342	0.0207564
X046	mock	rbohD	24	11.53	15.9579	0.026721
X046	mock	rbohD	24	10.3549	15.4639	0.0255953
X046	mock	rbohD	48	12.607	15.7412	0.0267312
X046	mock	rbohD	48	12.8193	13.783	0.0303223
X046	mock	rbohD	48	12.867	12.6387	0.0265937
X046	mock	rbohD	48	11.8099	18.9622	0.0299173
X046	mock	rbohD	48	9.28849	16.9216	0.0246017
X046	mock	rbohD	48	11.5586	15.6357	0.0261047
X046	mock	rbohD	48	10.1809	14.5732	0.0245578
X046	Leaf131	Col-0	0	11.3971	17.2541	0.0301719
X046	Leaf131	Col-0	0	11.9567	14.9989	0.0268653
X046	Leaf131	Col-0	0	11.8585	17.754	0.0294118
X046	Leaf131	Col-0	0	12.4822	14.9641	0.0267346
X046	Leaf131	Col-0	0	11.3373	15.812	0.0272716
X046	Leaf131	Col-0	0	11.2092	17.9318	0.0361369
X046	Leaf131	Col-0	0	11.8457	14.6372	0.0273746
X046	Leaf131	Col-0	0	9.98316	11.3543	0.0226578
X046	Leaf131	Col-0	14	11.6671	33.4653	0.0463399
X046	Leaf131	Col-0	14	10.9937	20.2634	0.0275124
X046	Leaf131	Col-0	14	10.8574	40.0297	0.0660726
X046	Leaf131	Col-0	14	12.795	18.557	0.0271165
X046	Leaf131	Col-0	14	10.6632	28.8342	0.0407332
X046	Leaf131	Col-0	14	11.4647	29.6097	0.0457908
X046	Leaf131	Col-0	14	11.6093	26.553	0.0420061
X046	Leaf131	Col-0	14	10.3534	14.3512	0.0214204
X046	Leaf131	Col-0	24	11.189	52.3177	0.0221741
X046	Leaf131	Col-0	24	10.2357	20.1574	0.0308045
X046	Leaf131	Col-0	24	11.4602	53.7397	0.0234246
X046	Leaf131	Col-0	24	12.7956	17.6101	0.0275335
X046	Leaf131	Col-0	24	11.3698	52.4658	0.0249427
X046	Leaf131	Col-0	24	10.9835	52.0165	0.028506
X046	Leaf131	Col-0	24	11.5136	47.9818	0.0402445
X046	Leaf131	Col-0	24	10.6384	12.8111	0.0213985
X046	Leaf131	Col-0	48	10.9434	52.6382	0.0216699
X046	Leaf131	Col-0	48	9.90368	21.5236	0.0282515
X046	Leaf131	Col-0	48	11.2857	54.1321	0.0239308
X046	Leaf131	Col-0	48	12.763	17.1236	0.0274914
X046	Leaf131	Col-0	48	11.1081	53.1119	0.0236641
X046	Leaf131	Col-0	48	10.7615	52.6981	0.0271511
X046	Leaf131	Col-0	48	11.2034	49.8658	0.0329558
X046	Leaf131	Col-0	48	10.7441	12.129	0.0212603
X046	Leaf131	rbohD	0	11.5936	15.0151	0.0278768
X046	Leaf131	rbohD	0	11.7431	16.0473	0.0278874
X046	Leaf131	rbohD	0	11.6492	14.2468	0.0331042
X046	Leaf131	rbohD	0	12.2301	14.4097	0.027746
X046	Leaf131	rbohD	0	12.1062	13.2018	0.0273572
X046	Leaf131	rbohD	0	12.5078	13.4471	0.029146
X046	Leaf131	rbohD	0	12.0336	13.7345	0.0290224
X046	Leaf131	rbohD	0	12.2985	12.4123	0.0286734
X046	Leaf131	rbohD	14	10.8243	41.321	0.0402394
X046	Leaf131	rbohD	14	11.444	48.3715	0.0245891
X046	Leaf131	rbohD	14	11.0309	37.4659	0.0411098
X046	Leaf131	rbohD	14	12.353	30.1458	0.0416985
X046	Leaf131	rbohD	14	12.0555	30.1289	0.0454545
X046	Leaf131	rbohD	14	12.4397	30.2165	0.0454603
X046	Leaf131	rbohD	14	12.2579	42.7051	0.0473584
X046	Leaf131	rbohD	14	12.2084	31.3448	0.0421227
X046	Leaf131	rbohD	24	10.248	51.1287	0.0206238
X046	Leaf131	rbohD	24	11.5013	50.1004	0.0217696
X046	Leaf131	rbohD	24	10.8931	46.3425	0.0217862
X046	Leaf131	rbohD	24	12.0889	48.3215	0.0222902
X046	Leaf131	rbohD	24	12.1012	47.6211	0.0237245
X046	Leaf131	rbohD	24	12.3971	48.3424	0.0234216
X046	Leaf131	rbohD	24	11.6656	47.18	0.0219025
X046	Leaf131	rbohD	24	11.7437	46.5119	0.0218997
X046	Leaf131	rbohD	48	10.2503	49.9645	0.019488
X046	Leaf131	rbohD	48	11.2554	49.5693	0.0214067
X046	Leaf131	rbohD	48	10.8221	46.2502	0.0205017
X046	Leaf131	rbohD	48	11.8835	48.1484	0.0212468
X046	Leaf131	rbohD	48	11.7666	47.5368	0.0216588
X046	Leaf131	rbohD	48	12.1608	48.1603	0.0230485
X046	Leaf131	rbohD	48	11.186	47.617	0.022143
X046	Leaf131	rbohD	48	11.225	46.3875	0.0214095
X046	20170-20190	Col-0	0	11.0725	16.8576	0.029902
X046	20170-20190	Col-0	0	11.8115	15.7837	0.0314449
X046	20170-20190	Col-0	0	12.3839	19.5802	0.0331126
X046	20170-20190	Col-0	0	12.7299	16.1356	0.0351369
X046	20170-20190	Col-0	0	11.2006	15.934	0.0269789
X046	20170-20190	Col-0	0	11.867	15.1541	0.0265937
X046	20170-20190	Col-0	0	11.6919	15.3712	0.0281242
X046	20170-20190	Col-0	0	11.8158	15.0593	0.0323567
X046	20170-20190	Col-0	14	11.002	23.2614	0.0325907
X046	20170-20190	Col-0	14	11.9646	21.9223	0.0301527
X046	20170-20190	Col-0	14	12.5637	28.5735	0.0388238
X046	20170-20190	Col-0	14	13.0099	21.2858	0.0352552
X046	20170-20190	Col-0	14	11.0805	21.4959	0.0251115
X046	20170-20190	Col-0	14	12.4232	21.0971	0.0268482
X046	20170-20190	Col-0	14	11.725	21.8277	0.0310393
X046	20170-20190	Col-0	14	11.758	21.6441	0.0322006
X046	20170-20190	Col-0	24	10.6096	22.8447	0.0328788
X046	20170-20190	Col-0	24	11.8752	19.9156	0.0304459
X046	20170-20190	Col-0	24	12.5162	29.1047	0.0414917
X046	20170-20190	Col-0	24	13.0792	18.8913	0.0338595
X046	20170-20190	Col-0	24	10.6178	20.7442	0.0235489
X046	20170-20190	Col-0	24	12.508	18.2917	0.0282731
X046	20170-20190	Col-0	24	11.6328	20.6263	0.0280041
X046	20170-20190	Col-0	24	11.678	20.4416	0.0342239
X046	20170-20190	Col-0	48	10.6055	25.989	0.0310433
X046	20170-20190	Col-0	48	11.8316	19.1483	0.0320733
X046	20170-20190	Col-0	48	12.0395	34.9921	0.0462126
X046	20170-20190	Col-0	48	13.0229	18.1856	0.0316996
X046	20170-20190	Col-0	48	11.1687	26.559	0.026098
X046	20170-20190	Col-0	48	12.4987	18.0243	0.026721
X046	20170-20190	Col-0	48	11.5066	21.4281	0.0284221
X046	20170-20190	Col-0	48	11.55	20.814	0.0317117
X046	20170-20190	rbohD	0	11.7303	14.7538	0.0278768
X046	20170-20190	rbohD	0	11.9738	15.5558	0.0293068
X046	20170-20190	rbohD	0	12.4992	14.2143	0.0332272
X046	20170-20190	rbohD	0	11.5466	17.8036	0.0348911
X046	20170-20190	rbohD	0	11.9909	17.068	0.0294418
X046	20170-20190	rbohD	0	11.2732	14.5612	0.031473
X046	20170-20190	rbohD	0	11.4398	13.8432	0.0319582
X046	20170-20190	rbohD	14	10.5723	29.1465	0.0412634
X046	20170-20190	rbohD	14	11.6341	27.6097	0.0427862
X046	20170-20190	rbohD	14	12.1299	31.5593	0.0464554
X046	20170-20190	rbohD	14	12.5967	25.1804	0.0416401
X046	20170-20190	rbohD	14	11.9233	40.8507	0.0575356
X046	20170-20190	rbohD	14	10.0642	34.6749	0.0343774
X046	20170-20190	rbohD	14	11.5019	32.6598	0.0458307
X046	20170-20190	rbohD	14	11.5763	29.9957	0.0495226
X046	20170-20190	rbohD	24	10.6877	46.9481	0.0211519
X046	20170-20190	rbohD	24	11.3616	50.1139	0.0257128
X046	20170-20190	rbohD	24	11.8711	54.017	0.0221487
X046	20170-20190	rbohD	24	12.6025	35.5419	0.0396947
X046	20170-20190	rbohD	24	11.7684	52.9026	0.0234276
X046	20170-20190	rbohD	24	11.3739	48.3327	0.0239216
X046	20170-20190	rbohD	24	11.4766	50.0136	0.0230397
X046	20170-20190	rbohD	24	11.2383	46.7455	0.0231582
X046	20170-20190	rbohD	48	10.2893	47.272	0.0215341
X046	20170-20190	rbohD	48	11.1817	50.5347	0.0218997
X046	20170-20190	rbohD	48	11.8359	53.731	0.0223947
X046	20170-20190	rbohD	48	12.3861	49.7282	0.0229037
X046	20170-20190	rbohD	48	11.55	52.1365	0.0234276
X046	20170-20190	rbohD	48	11.0214	47.6388	0.0229037
X046	20170-20190	rbohD	48	11.3507	49.2275	0.0221882
X046	20170-20190	rbohD	48	10.8351	45.7081	0.0253406
X046	18370	Col-0	0	11.38	17.3318	0.0351413
X046	18370	Col-0	0	12.4608	17.0319	0.026855
X046	18370	Col-0	0	12.2472	21.572	0.0342413
X046	18370	Col-0	0	12.1233	15.766	0.0286369
X046	18370	Col-0	0	11.1921	15.8737	0.0301565
X046	18370	Col-0	0	10.8931	14.591	0.0263526
X046	18370	Col-0	0	12.5676	14.861	0.0302953
X046	18370	Col-0	0	11.3202	13.1238	0.0273502
X046	18370	Col-0	14	11.159	23.2595	0.0312221
X046	18370	Col-0	14	12.5926	21.4793	0.024586
X046	18370	Col-0	14	12.1547	31.1186	0.0450668
X046	18370	Col-0	14	12.0927	19.6536	0.0260138
X046	18370	Col-0	14	11.6754	25.2923	0.0385545
X046	18370	Col-0	14	11.1342	18.856	0.0246976
X046	18370	Col-0	14	12.3612	20.3964	0.0285205
X046	18370	Col-0	14	11.3986	16.3867	0.0247008
X046	18370	Col-0	24	11.0986	22.2792	0.0338638
X046	18370	Col-0	24	12.6477	18.6702	0.0243591
X046	18370	Col-0	24	11.7766	49.2261	0.0514584
X046	18370	Col-0	24	12.1218	17.3875	0.0264934
X046	18370	Col-0	24	11.3986	45.5984	0.0468909
X046	18370	Col-0	24	11.1931	17.6733	0.024443
X046	18370	Col-0	24	12.2902	19.2554	0.0313695
X046	18370	Col-0	24	11.5547	14.9772	0.0253374
X046	18370	Col-0	48	10.9738	25.8216	0.0310986
X046	18370	Col-0	48	12.5074	17.5455	0.0246945
X046	18370	Col-0	48	11.4936	54.5778	0.0315642
X046	18370	Col-0	48	12.0438	16.7004	0.025468
X046	18370	Col-0	48	11.225	51.286	0.0371785
X046	18370	Col-0	48	10.9131	19.4264	0.022788
X046	18370	Col-0	48	12.1955	20.206	0.0291534
X046	18370	Col-0	48	11.4936	14.9917	0.0259873
X046	18370	rbohD	0	11.1195	15.5836	0.0262722
X046	18370	rbohD	0	12.1062	16.5183	0.025974
X046	18370	rbohD	0	11.4569	16.0052	0.0267686
X046	18370	rbohD	0	11.1066	13.9535	0.026356
X046	18370	rbohD	0	11.316	16.8943	0.0309436
X046	18370	rbohD	0	12.3113	14.1981	0.0293931
X046	18370	rbohD	0	11.4142	13.6321	0.0282659
X046	18370	rbohD	0	12.2942	13.7345	0.0307163
X046	18370	rbohD	14	11.2829	28.7876	0.0416401
X046	18370	rbohD	14	11.9233	28.771	0.0439211
X046	18370	rbohD	14	11.6754	28.7141	0.0429081
X046	18370	rbohD	14	11.4482	24.2407	0.0378778
X046	18370	rbohD	14	11.6837	39.4915	0.0528528
X046	18370	rbohD	14	12.3282	27.0597	0.0465649
X046	18370	rbohD	14	11.5845	28.8406	0.0439267
X046	18370	rbohD	14	12.1216	27.0068	0.0433677
X046	18370	rbohD	24	10.7781	50.5246	0.0219025
X046	18370	rbohD	24	11.5342	48.2152	0.0215506
X046	18370	rbohD	24	11.5958	51.7792	0.0223947
X046	18370	rbohD	24	11.3287	35.6318	0.0375892
X046	18370	rbohD	24	11.6739	48.8025	0.0227909
X046	18370	rbohD	24	12.0396	47.1891	0.0225277
X046	18370	rbohD	24	11.3739	48.4599	0.0222675
X046	18370	rbohD	24	11.7026	47.3897	0.022655
X046	18370	rbohD	48	9.90801	48.3537	0.0194706
X046	18370	rbohD	48	11.2554	47.9319	0.0213877
X046	18370	rbohD	48	11.2424	51.6012	0.0208944
X046	18370	rbohD	48	10.8438	46.5613	0.0226665
X046	18370	rbohD	48	11.4936	48.4203	0.0213849
X046	18370	rbohD	48	11.8402	47.1705	0.0215122
X046	18370	rbohD	48	11.1471	48.3164	0.0211492
X046	18370	rbohD	48	11.3117	46.6496	0.0225191
X046	13775	Col-0	0	10.94	18.0882	0.0325866
X046	13775	Col-0	0	11.8627	16.417	0.0271199
X046	13775	Col-0	0	12.2301	18.795	0.035396
X046	13775	Col-0	0	12.2985	17.3987	0.0311903
X046	13775	Col-0	0	9.86783	15.8632	0.0281565
X046	13775	Col-0	0	11.9738	16.2173	0.0311744
X046	13775	Col-0	0	12.2558	14.596	0.0299058
X046	13775	Col-0	0	11.8841	14.761	0.0330999
X046	13775	Col-0	14	11.1507	30.2738	0.044026
X046	13775	Col-0	14	11.8985	22.1017	0.0283787
X046	13775	Col-0	14	12.2869	27.8763	0.0453734
X046	13775	Col-0	14	12.2538	22.3978	0.0291571
X046	13775	Col-0	14	10.94	27.6461	0.0416136
X046	13775	Col-0	14	12.072	21.4309	0.0261413
X046	13775	Col-0	14	12.3034	21.4889	0.0339868
X046	13775	Col-0	14	11.9233	20.2519	0.0315964
X046	13775	Col-0	24	10.8521	54.7421	0.0260881
X046	13775	Col-0	24	11.8547	20.7206	0.0287935
X046	13775	Col-0	24	11.8177	49.532	0.03125
X046	13775	Col-0	24	12.2245	20.7923	0.0290261
X046	13775	Col-0	24	11.2547	51.6911	0.0235579
X046	13775	Col-0	24	12.1587	19.1778	0.0267278
X046	13775	Col-0	24	12.0724	22.5973	0.0424366
X046	13775	Col-0	24	11.8958	18.4912	0.0305577
X046	13775	Col-0	48	10.5839	56.5993	0.0247102
X046	13775	Col-0	48	11.8056	19.7516	0.0275089
X046	13775	Col-0	48	11.7103	51.1025	0.0253374
X046	13775	Col-0	48	12.1651	20.3462	0.0282551
X046	13775	Col-0	48	10.9954	52.2537	0.0219444
X046	13775	Col-0	48	12.1132	19.4943	0.0251908
X046	13775	Col-0	48	11.9269	35.8769	0.080056
X046	13775	Col-0	48	11.7882	18.036	0.0298355
X046	13775	rbohD	0	11.1793	15.7096	0.0257423
X046	13775	rbohD	0	11.6534	15.4872	0.0287898
X046	13775	rbohD	0	12.5377	14.1111	0.0291571
X046	13775	rbohD	0	11.3373	15.9103	0.025481
X046	13775	rbohD	0	11.0383	16.3835	0.0311983
X046	13775	rbohD	0	11.8927	15.1559	0.0272473
X046	13775	rbohD	0	12.0123	17.0082	0.0433563
X046	13775	rbohD	0	11.9482	13.6936	0.0270339
X046	13775	rbohD	14	11.3656	30.8288	0.0434118
X046	13775	rbohD	14	12.0472	35.0796	0.052712
X046	13775	rbohD	14	12.5513	26.5039	0.0464436
X046	13775	rbohD	14	11.3366	27.0437	0.037457
X046	13775	rbohD	14	11.4193	37.5897	0.0548765
X046	13775	rbohD	14	11.6671	30.0135	0.0412529
X046	13775	rbohD	14	11.6176	41.9271	0.0466005
X046	13775	rbohD	14	11.7994	29.465	0.0520076
X046	13775	rbohD	24	11.1643	49.8947	0.0303069
X046	13775	rbohD	24	11.7971	52.7917	0.0221459
X046	13775	rbohD	24	12.4669	44.9492	0.0314329
X046	13775	rbohD	24	11.7478	44.6929	0.0348911
X046	13775	rbohD	24	11.1643	51.7858	0.0216671
X046	13775	rbohD	24	11.5218	51.898	0.0265937
X046	13775	rbohD	24	11.83	48.8499	0.0232943
X046	13775	rbohD	24	11.5588	50.5293	0.0225305
X046	13775	rbohD	48	10.8308	52.3796	0.0198802
X046	13775	rbohD	48	11.4893	52.1444	0.021764
X046	13775	rbohD	48	12.2041	46.9773	0.0229563
X046	13775	rbohD	48	11.4763	50.7101	0.0236882
X046	13775	rbohD	48	10.9521	51.178	0.0212631
X046	13775	rbohD	48	11.3377	53.0585	0.0221571
X046	13775	rbohD	48	11.7622	48.0254	0.0233448
X046	13775	rbohD	48	11.3117	50.6664	0.0222675
X046	4230	Col-0	0	11.0682	16.9328	0.0330957
X046	4230	Col-0	0	11.8499	16.4117	0.0277424
X046	4230	Col-0	0	11.9226	19.196	0.0324675
X046	4230	Col-0	0	12.1148	13.8879	0.0263459
X046	4230	Col-0	0	11.9567	16.3798	0.0299478
X046	4230	Col-0	0	10.6325	16.5167	0.0293893
X046	4230	Col-0	0	11.8414	14.869	0.0282515
X046	4230	Col-0	0	9.89346	13.7785	0.0259972
X046	4230	Col-0	14	11.1548	22.8681	0.034373
X046	4230	Col-0	14	12.2084	21.1888	0.0259972
X046	4230	Col-0	14	11.8655	26.5063	0.0343905
X046	4230	Col-0	14	12.3819	17.0574	0.0260881
X046	4230	Col-0	14	12.0968	22.5249	0.0273607
X046	4230	Col-0	14	10.5434	21.3969	0.0249459
X046	4230	Col-0	14	11.8076	19.8765	0.0296589
X046	4230	Col-0	14	10.6673	17.1344	0.0259641
X046	4230	Col-0	24	11	21.1565	0.0337365
X046	4230	Col-0	24	12.2902	18.9087	0.026738
X046	4230	Col-0	24	11.7026	25.3455	0.0359007
X046	4230	Col-0	24	12.5984	15.0362	0.0246976
X046	4230	Col-0	24	12.245	20.8245	0.0278768
X046	4230	Col-0	24	10.5233	20.1808	0.0235819
X046	4230	Col-0	24	12.0478	18.0917	0.0302373
X046	4230	Col-0	24	10.0302	15.0221	0.0245954
X046	4230	Col-0	48	10.7701	20.4791	0.0314449
X046	4230	Col-0	48	12.2431	17.6603	0.0259707
X046	4230	Col-0	48	11.55	26.3241	0.0315682
X046	4230	Col-0	48	12.6157	14.3633	0.0231759
X046	4230	Col-0	48	12.2041	26.2201	0.0268482
X046	4230	Col-0	48	10.4322	26.9485	0.0255888
X046	4230	Col-0	48	11.9442	18.7943	0.027746
X046	4230	Col-0	48	10.2676	14.3713	0.0240611
X046	4230	rbohD	0	11.6919	16.308	0.0295353
X046	4230	rbohD	0	11.3715	18.5992	0.0334819
X046	4230	rbohD	0	11.4099	18.1992	0.0322006
X046	4230	rbohD	0	12.4736	14.8007	0.0309436
X046	4230	rbohD	0	11.7474	17.4105	0.0348867
X046	4230	rbohD	0	12.1276	14.2906	0.0329768
X046	4230	rbohD	0	11.4783	15.7868	0.0329936
X046	4230	rbohD	0	11.8115	15.132	0.0314369
X046	4230	rbohD	14	11.5556	26.9785	0.0423199
X046	4230	rbohD	14	11.3903	35.6583	0.0417515
X046	4230	rbohD	14	11.2457	29.755	0.0427644
X046	4230	rbohD	14	12.5141	26.1902	0.0433842
X046	4230	rbohD	14	11.7498	38.2039	0.044586
X046	4230	rbohD	14	12.1133	26.7619	0.0428971
X046	4230	rbohD	14	11.506	30.9443	0.0415075
X046	4230	rbohD	14	11.6465	27.646	0.0401427
X046	4230	rbohD	24	11.5342	36.487	0.038966
X046	4230	rbohD	24	11.3739	51.3092	0.0212603
X046	4230	rbohD	24	11.0082	42.601	0.0404786
X046	4230	rbohD	24	12.6107	38.2418	0.0422661
X046	4230	rbohD	24	11.7602	52.6391	0.0247512
X046	4230	rbohD	24	11.9245	47.5424	0.0238035
X046	4230	rbohD	24	11.2999	50.2945	0.0227967
X046	4230	rbohD	24	11.678	45.7255	0.0366412
X046	4230	rbohD	48	11.0561	49.1614	0.0208758
X046	4230	rbohD	48	11.1254	50.2426	0.020913
X046	4230	rbohD	48	10.5709	52.9721	0.0244399
X046	4230	rbohD	48	12.3948	53.4593	0.0235519
X046	4230	rbohD	48	11.5846	51.9001	0.0225392
X046	4230	rbohD	48	11.7492	46.9672	0.021908
X046	4230	rbohD	48	10.9651	49.7313	0.0239277
X046	4230	rbohD	48	11.3203	51.6567	0.022276
