# Supplementary material for: Leaf microbiome dysbiosis triggered by T2SS-dependent enzyme secretion from opportunistic Xanthomonas pathogens
Source: Nat Microbiol. 2024 Jan 3;9(1):136–49. doi: 10.1038/s41564-023-01555-z (PMC10769872; doi:10.1038/s41564-023-01555-z)
Supplement: Supplementary file 13 — Data tables for graphs and statistical analysis. [file 41564_2023_1555_MOESM13_ESM.xlsx]

## Sheet: Sheet1
foldchange				pvalue
	rbohD_dropout	Col-0_dropout			rbohD_dropout	Col-0_dropout
Leaf10	-1.0361	1.39382		Leaf10	0.696331	0.854928
Leaf106	-2.13194	1.3762		Leaf106	0.625468	0.871115
Leaf118	-1.28944	-1.99844		Leaf118	1	0.814375
Leaf122	-0.965229	0.00857322		Leaf122	0.579545	0.999046
Leaf126	0	0		Leaf126	1	1
Leaf127	7.55549	-0.551474		Leaf127	3.19543e-05	0.999046
Leaf129	0.695783	-0.00355852		Leaf129	1	0.999046
Leaf13	0	0		Leaf13	1	1
Leaf130	1.24125	-0.475356		Leaf130	1	0.999046
Leaf131	11.0977	9.18429		Leaf131	1.14903e-28	1.71606e-22
Leaf132	-0.618431	2.9904		Leaf132	1	0.412856
Leaf137	1.21626	1.95573		Leaf137	0.342871	0.234597
Leaf139	0	0		Leaf139	1	1
Leaf141	5.35511	0.979155		Leaf141	0.000682955	0.871115
Leaf145	-0.81208	0.0131101		Leaf145	0.579545	0.999046
Leaf15	0.143534	0.245413		Leaf15	0.928236	0.999046
Leaf151	0.166386	1.49209		Leaf151	0.928236	0.752949
Leaf160	0.130941	0.942195		Leaf160	0.947267	0.83723
Leaf161	2.88481	0.697681		Leaf161	0.000346215	0.814375
Leaf164	0.695783	0		Leaf164	1	1
Leaf168	-0.802932	-1.17882		Leaf168	0.607959	0.412864
Leaf17	0.325853	-0.800176		Leaf17	1	0.999046
Leaf176	0.869377	-1.43791		Leaf176	1	0.665236
Leaf177	0.429187	0.384542		Leaf177	0.855184	0.999046
Leaf180	0.873372	-1.2097		Leaf180	1	0.999046
Leaf182	0	0		Leaf182	1	1
Leaf183	1.55949	-0.387086		Leaf183	1	0.999046
Leaf185	1.39793	-0.00355852		Leaf185	1	0.999046
Leaf187	0	-0.00355852		Leaf187	1	0.999046
Leaf189	1.19917	0.355633		Leaf189	1	0.999046
Leaf2	0.585217	-0.636542		Leaf2	0.696331	0.999046
Leaf201	0.0971726	-0.78889		Leaf201	0.954566	0.930753
Leaf203	-1.45858	0.334377		Leaf203	0.0440433	0.999046
Leaf208	0	0		Leaf208	1	1
Leaf21	-1.77305	0.435056		Leaf21	0.144127	0.999046
Leaf216	-0.975448	0.849188		Leaf216	1	0.994911
Leaf220	-0.749737	2.50507		Leaf220	0.814071	0.318505
Leaf222	0.695783	-0.00355852		Leaf222	1	0.999046
Leaf225	0.271473	-1.18943		Leaf225	1	0.999046
Leaf226	0	0		Leaf226	1	1
Leaf231	-1.83747	-0.553767		Leaf231	0.00235485	0.871115
Leaf233	-0.530809	-0.054936		Leaf233	0.627691	0.999046
Leaf234	0.490363	-0.410039		Leaf234	1	0.999046
Leaf242	-0.622156	0.64793		Leaf242	1	0.999046
Leaf272	1.22783	0.508358		Leaf272	0.172022	0.930753
Leaf250	1.8016	0		Leaf250	1	1
Leaf254	0.490363	0.8704		Leaf254	1	0.999046
Leaf257	-2.8039	-1.28472		Leaf257	0.128265	0.871115
Leaf26	3.22667	0.566908		Leaf26	0.000780923	0.999046
Leaf261	0	-0.410039		Leaf261	1	0.999046
Leaf262	0.896284	0.143709		Leaf262	0.144127	0.999046
Leaf263	3.19041	-0.195287		Leaf263	1	0.999046
Leaf264	0	-0.387086		Leaf264	1	0.999046
Leaf265	0.528396	0.413817		Leaf265	0.625468	0.757164
Leaf267	0	0		Leaf267	1	1
Leaf274	0.511941	-0.562041		Leaf274	1	0.999046
Leaf28	0.490363	0.0548719		Leaf28	1	0.999046
Leaf280	-0.43341	1.04415		Leaf280	0.709591	0.454752
Leaf285	0.629948	-0.935646		Leaf285	0.627691	0.56962
Leaf288	0.97663	1.34058		Leaf288	0.428149	0.39366
Leaf289	-0.0533977	-0.638224		Leaf289	0.962138	0.930753
Leaf299	1.2699	0		Leaf299	1	1
Leaf3	8.84528	0.321006		Leaf3	2.10411e-15	0.999046
Leaf30	0	0		Leaf30	1	1
Leaf304	0	-0.575393		Leaf304	1	0.999046
Leaf306	0.359279	0.631258		Leaf306	0.869838	0.994911
Leaf311	0.234755	0.634522		Leaf311	0.814071	0.665236
Leaf313	-1.16501	-1.29608		Leaf313	0.607959	0.814375
Leaf314	1.14051	1.04012		Leaf314	0.302612	0.814375
Leaf32	-2.09978	0.244269		Leaf32	0.144127	0.999046
Leaf324	-0.208143	0.77792		Leaf324	0.883156	0.871115
Leaf326	0.934352	-0.410039		Leaf326	1	0.999046
Leaf33	-0.733531	2.2743		Leaf33	0.743988	0.412864
Leaf334	0.679575	-0.925325		Leaf334	1	0.999046
Leaf335	1.39793	-0.819606		Leaf335	1	0.999046
Leaf336	-1.20237	1.44007		Leaf336	1	0.814375
Leaf337	2.15007	0.683361		Leaf337	0.0395198	0.871115
Leaf339	0.490363	-0.0170657		Leaf339	1	0.999046
Leaf34	-0.0696023	0		Leaf34	1	1
Leaf343	0	-0.387086		Leaf343	1	0.999046
Leaf344	-0.810678	-0.968652		Leaf344	0.627691	0.704703
Leaf350	-0.801693	-1.17032		Leaf350	0.619198	0.665236
Leaf351	0.728932	0.0865103		Leaf351	1	0.999046
Leaf354	-0.777696	-0.210641		Leaf354	1	0.999046
Leaf357	1.04167	-0.195287		Leaf357	1	0.999046
Leaf359	0	-0.00355852		Leaf359	1	0.999046
Leaf361	0.506657	-0.808697		Leaf361	0.652752	0.814375
Leaf363	0.36069	-0.729683		Leaf363	1	0.999046
Leaf369	0.0190191	0.868516		Leaf369	0.986505	0.999046
Leaf371	-1.88229	-0.202325		Leaf371	0.0767291	0.999046
Leaf380	-0.483567	1.18582		Leaf380	1	0.994911
Leaf391	-2.26529	-0.077654		Leaf391	0.00697005	0.999046
Leaf394	0	0		Leaf394	1	1
Leaf396	0.231476	-0.0682928		Leaf396	1	0.999046
Leaf4	0	0.0249438		Leaf4	1	0.999046
Leaf400	1.09211	-0.11617		Leaf400	1	0.999046
Leaf405	1.0562	-1.6644		Leaf405	0.625468	0.665236
Leaf406	0	0		Leaf406	1	1
Leaf41	-0.8242	1.27969		Leaf41	0.662052	0.824269
Leaf412	1.12582	-0.30337		Leaf412	1	0.999046
Leaf416	-0.147654	-1.09381		Leaf416	0.928236	0.665236
Leaf42	0	0.216672		Leaf42	1	0.999046
Leaf420	-0.726249	-0.360128		Leaf420	0.392783	0.994911
Leaf427	1.18535	-0.911523		Leaf427	1	0.999046
Leaf434	7.94575	4.58601		Leaf434	7.82754e-12	0.00901829
Leaf443	1.39793	-1.13973		Leaf443	1	0.999046
Leaf446	0	0		Leaf446	1	1
Leaf454	0.330044	-0.134515		Leaf454	1	0.999046
Leaf456	-1.47905	-2.08701		Leaf456	1	0.871115
Leaf466	-2.0867	-0.0172642		Leaf466	1	0.999046
Leaf49	0	0		Leaf49	1	1
Leaf5	0.695783	-1.12268		Leaf5	1	0.999046
Leaf50	0.425903	0.459214		Leaf50	0.869838	0.999046
Leaf51	0.781901	1.38592		Leaf51	1	0.999046
Leaf53	-0.875164	-1.55071		Leaf53	1	0.665236
Leaf58	3.67423	0.71855		Leaf58	0.0144325	0.994911
Leaf59	4.09938	-0.839429		Leaf59	0.0440433	0.994911
Leaf61	0.28704	-0.528626		Leaf61	1	0.999046
Leaf62	-2.46327	-1.69919		Leaf62	0.0475058	0.318505
Leaf64	-0.367355	0.872777		Leaf64	0.814071	0.854928
Leaf67	1.33172	-1.37042		Leaf67	1	0.999046
Leaf68	-0.15382	0.379137		Leaf68	0.814071	0.665236
Leaf69	0.693352	-0.00290955		Leaf69	1	0.999046
Leaf70	-0.13172	0.327948		Leaf70	0.954566	0.999046
Leaf72	0	0		Leaf72	1	1
Leaf73	-1.42034	-0.0504837		Leaf73	0.128265	0.999046
Leaf75	0	0		Leaf75	1	1
Leaf76	-0.5489	1.02621		Leaf76	0.696331	0.665236
Leaf78	-2.38127	-1.45313		Leaf78	0.0440433	0.412864
Leaf82	-1.95448	0.0557331		Leaf82	0.0978345	0.999046
Leaf83	-0.189889	0.105148		Leaf83	0.928236	0.999046
Leaf85	0.134957	1.33718		Leaf85	1	0.999046
Leaf86	-2.28819	2.63548		Leaf86	0.231724	0.318505
Leaf87	-1.60557	-0.368481		Leaf87	0.659134	0.999046
Leaf88	-1.30138	-2.19118		Leaf88	0.607959	0.39366
Leaf90	-1.90735	-1.08263		Leaf90	0.0440433	0.665236
Leaf91	-1.23652	-1.30868		Leaf91	0.607959	0.665236
Leaf99	0.271473	-2.58195		Leaf99	1	0.646948
Unclass_combi	0.112785	-0.129525		Unclass_combi	0.81	0.999046
